# Supplementary material for: Diagnostic value of arterial spin labeling for Alzheimer’s disease: A systematic review and meta-analysis
Source: PLoS One. 2024 Nov 21;19(11):e0311016. doi: 10.1371/journal.pone.0311016 (PMC11581220; doi:10.1371/journal.pone.0311016)
Supplement: S3 File — (XLS) [file pone.0311016.s003.xls]

## Sheet: Repetition
NO.	Reasons of excluded studies	Reference Type	Author	Year	Title	Priority	Star	URL	Secondary Author	Translated Secondary Author	Secondary Title	Translated Secondary Title	Place Published	Publisher	Journal	Volume	Issue	Number of Volumes	Number	Pages	Number of Words	Price	Section	Tertiary Author	Translated Tertiary Author	Tertiary Title	Translated Tertiary Title	Cited Count	Num of Bibliographies	Bibliographies	Edition	DOI	Date Displayed	Date	Type of Work	Subsidiary Author	Short Title	Alternate Title	ISBN/ISSN	Original Publication	Reprint Edition	Reviewed Item	Accession Number	Call Number	Subject Category	Category	Tags	BibTeX Key	Keywords
1	Repetition	Journal Article			3.0T磁共振ASL及MRS技术在阿尔茨海默病的应用研究 (1)	0	0
2	Repetition	Journal Article	毛琳玲; 钱海蓉	2017	3D动脉自旋标记技术测定阿尔茨海默病脑血流灌注的研究进展	0	0	https://d.wanfangdata.com.cn/periodical/ChlQZXJpb2RpY2FsQ0hJTmV3UzIwMjMwODMxEhR6aGxueG54Z2J6ejIwMTcwNDAzMRoIb3dyajE4dGE%3D							中华老年心脑血管病杂志	19	4			445-448												10.3969/j.issn.1009-0126.2017.04.031																	阿尔茨海默病; 认知障碍; 淀粉样β蛋白; 自旋标记物 {Abstract}:
3	Repetition	Journal Article	Wang, X N; Wang, D; Li, X Y; Wang, W Q; Gao, P; Lou, B H; Pfeuffer, J; Zhang, X C; Zhu, J X; Li, C M; Chen, M	2022	A diagnostic index based on pseudo-continuous arterial spin labeling and T1-mapping improves efficacy in discriminating Alzheimer's disease from normal cognition	0	0								FRONTIERS IN NEUROSCIENCE	16																10.3389/fnins.2022.974651	2022	2022-01-01				FRONTIERS IN NEUROSCIENCE	1662-453X
4	Repetition	Journal Article	Ceccarini, J; Bourgeois, S; Goffin, K; Sunaert, S; Van Laere, K	2019	A direct comparison between18F-FDG PET and arterial spin labelling perfusion MRI in patients referred for differential diagnosis of dementia using simultaneous PET/MR	0	0	https://www.embase.com/search/results?subaction=viewrecord&id=L629699373&from=export http://dx.doi.org/10.1007/s00259-019-04486-2							European Journal of Nuclear Medicine and Molecular Imaging	46	1			S401-S402												10.1007/s00259-019-04486-2	2019	2019-01-01				Eur. J. Nucl. Med. Mol. Imaging	1619-7089										adult; Alzheimer disease; angular gyrus; arterial spin labeling; blood flow; cerebellum; clinical article; conference abstract; controlled study; diagnosis; differential diagnosis; diffuse Lewy body disease; effect size; female; frontotemporal dementia; gender; glucose metabolism; human; imaging software; male; middle aged; Mini Mental State Examination; motor neuron disease; multiinfarct dementi…
5	Repetition	Journal Article	Ma, H R; Pan, P L; Sheng, L Q; Dai, Z Y; Wang, G D; Luo, R; Chen, J H; Xiao, P R; Zhong, J G; Shi, H C	2017	Aberrant pattern of regional cerebral blood flow in Alzheimer's disease: A voxel-wise meta-analysis of arterial spin labeling MR imaging studies	0	0	https://www.embase.com/search/results?subaction=viewrecord&id=L619075688&from=export http://dx.doi.org/10.18632/oncotarget.21475							Oncotarget	8	54			93196-93208												10.18632/oncotarget.21475	2017	2017-01-01				Oncotarget	1949-2553										Alzheimer disease; arterial spin labeling; article; brain blood flow; brain perfusion; cognitive defect; default mode network; disease association; disease course; disease severity; dorsolateral prefrontal cortex; human; inferior parietal lobule; pathophysiology; posterior cingulate; precuneus; quantitative analysis; regional cerebral blood flow; systematic review
6	Repetition	Journal Article	Narvid, J; McCoy, D; Dupont, S M; Callen, A; Tosun, D; Hellmuth, J; Valcour, V	2018	Abnormal Cerebral Perfusion Profile in Older Adults with HIV-Associated Neurocognitive Disorder: Discriminative Power of Arterial Spin-Labeling	0	0								AMERICAN JOURNAL OF NEURORADIOLOGY	39	12			2211-2217												10.3174/ajnr.A5902	2018	2018-01-01				AMERICAN JOURNAL OF NEURORADIOLOGY	0195-6108
7	Repetition	Journal Article	Horgusluoglu, E; Risacher, S L; Saykin, A J; Nho, K	2017	ADORA2A polymorphism is associated with cerebral blood flowin mild cognitive impairment (MCI) and Alzheimer's disease	0	0	https://www.embase.com/search/results?subaction=viewrecord&id=L620610592&from=export							Alzheimer's and Dementia	13	7			P649													2017	2017-01-01				Alzheimer's Dementia	1552-5279										adenosine; adenosine A2 receptor; adenosine A2a receptor; endogenous compound; adult; Alzheimer disease; arterial spin labeling; brain blood flow; Caucasian; cohort analysis; conference abstract; diagnosis; DNA polymorphism; female; gene frequency; gene mutation; genetic association; genotype; hippocampus; human; major clinical study; male; mild cognitive impairment; neuroimaging; pia mater; scin…
8	Repetition	Journal Article	Chen, W; Song, X W; Beyea, S; D'Arcy, R; Zhang, Y T; Rockwood, K	2011	Advances in perfusion magnetic resonance imaging in Alzheimer's disease	0	0								ALZHEIMERS & DEMENTIA	7	2			185-196												10.1016/j.jalz.2010.04.004	2011	2011-01-01				ALZHEIMERS & DEMENTIA	1552-5260
9	Repetition	Journal Article	Li, R Z; Zhang, Y L; Zhuo, Z Z; Wang, Y L; Jia, Z Y; Sun, M F; Zhang, Y; Li, W Y; Duan, Y Y; Yao, Z S; Weng, H Y; Wei, J; Liu, Y; Xu, J	2021	Altered Cerebral Blood Flow in Alzheimer's Disease With Depression	0	0								FRONTIERS IN PSYCHIATRY	12																10.3389/fpsyt.2021.687739	2021	2021-01-01				FRONTIERS IN PSYCHIATRY	1664-0640
10	Repetition	Journal Article	Zheng, W M; Li, H; Cui, B; Liang, P P; Wu, Y; Han, X; Li, CSR; Li, K C; Wang, Z Q	2020	Altered multimodal magnetic resonance parameters of basal nucleus of Meynert in Alzheimer's disease	0	0								ANNALS OF CLINICAL AND TRANSLATIONAL NEUROLOGY	7	10			1919-1929												10.1002/acn3.51176	2020	2020-01-01				ANNALS OF CLINICAL AND TRANSLATIONAL NEUROLOGY	2328-9503
11	Repetition	Journal Article	Riederer, I; Bohn, K P; Preibisch, C; Wiedemann, E; Zimmer, C; Alexopoulos, P; F?rster, S	2018	Alzheimer Disease and Mild Cognitive Impairment: Integrated Pulsed Arterial Spin-labeling MRI and <SUP>18</SUP>F-FDG PET	0	0								RADIOLOGY	288	1			198-206												10.1148/radiol.2018170575	2018	2018-01-01				RADIOLOGY	0033-8419
12	Repetition	Journal Article	Khan, T K	2018	An Algorithm for Preclinical Diagnosis of Alzheimer's Disease	0	0								FRONTIERS IN NEUROSCIENCE	12																10.3389/fnins.2018.00275	2018	2018-01-01				FRONTIERS IN NEUROSCIENCE	1662-453X
13	Repetition	Journal Article	Holmes, H E; Ismail, O; Wells, J; O'Callaghan, J; Powell, N; Murray, T; Ahmed, Z; O'Neill, M; Collins, E; Johnson, R; Colgan, N; Lythgoe, M F	2014	An imaging strategy to characterise Tau pathology in vivo in a model of Alzheimer's disease using multiparametric mri	0	0	https://www.embase.com/search/results?subaction=viewrecord&id=L71627053&from=export							Alzheimer's and Dementia	10				P114-P115													2014	2014-01-01				Alzheimer's Dementia	1552-5260										doxycycline; oxygen; amide; isoflurane; doxycycline hyclate; biological marker; tau protein; adenosine triphosphate; model; imaging; pathology; Alzheimer disease; diffusion; parameters; nuclear magnetic resonance imaging; tauopathy; mouse; diffusion tensor imaging; brain; implantable cardioverter defibrillator; non invasive procedure; brain blood flow; neurofibrillary tangle; protein analysis; pr…
14	Repetition	Journal Article	Collij, L E; Heeman, F; Kuijer, JPA; Ossenkoppele, R; Benedictus, M R; M?ller, C; Verfaillie, SCJ; Sanz-Arigita, E J; van Berckel, BNM; van der Flier, W M; Scheltens, P; Barkhof, F; Wink, A M	2016	Application of Machine Learning to Arterial Spin Labeling in Mild Cognitive Impairment and Alzheimer Disease	0	0								RADIOLOGY	281	3			865-875												10.1148/radiol.2016152703	2016	2016-01-01				RADIOLOGY	0033-8419
15	Repetition	Journal Article	Schuff, N	2011	Applications of Arterial Spin Labelling in Mild Cognitive Impairment, Alzheimer's Disease and Other Forms of Dementia	0	0								CURRENT MEDICAL IMAGING	7	1			73-79												10.2174/157340511794653487	2011	2011-01-01				CURRENT MEDICAL IMAGING	1573-4056
16	Repetition	Journal Article	Wang, Z; Das, S R; Xie, S X; Arnold, S E; Detre, J A; Wolk, D A	2013	Arterial spin labeled MRI in prodromal Alzheimer's disease: A multi-site study	0	0	https://www.embase.com/search/results?subaction=viewrecord&id=L369004678&from=export http://dx.doi.org/10.1016/j.nicl.2013.04.014							NeuroImage: Clinical	2	1			630-636												10.1016/j.nicl.2013.04.014	2013	2013-01-01				NeuroImage Clin.	2213-1582										biological marker; aged; Alzheimer disease; arterial spin labeled nuclear magnetic resonance imaging; article; brain blood flow; brain metabolism; brain perfusion; brain size; clinical dementia rating scale; cognition; disease severity; early diagnosis; female; hippocampus; human; image quality; major clinical study; male; mild cognitive impairment; nuclear magnetic resonance imaging; priority jo…
17	Repetition	Journal Article	Wang, Z; Das, S R; Xie, S X; Arnold, S E; Detre, J A; Wolk, D A; Alzheimer'S, Dis Neuroimaging Initi	2013	Arterial spin labeled MRI in prodromal Alzheimer's disease: A multi-site study	0	0								NEUROIMAGE-CLINICAL	2				630-636												10.1016/j.nicl.2013.04.014	2013	2013-01-01				NEUROIMAGE-CLINICAL	2213-1582
18	Repetition	Journal Article	Alsop, D C; Dai, W Y; Grossman, M; Detre, J A	2010	Arterial Spin Labeling Blood Flow MRI: Its Role in the Early Characterization of Alzheimer's Disease	0	0								JOURNAL OF ALZHEIMERS DISEASE	20	3			871-880												10.3233/JAD-2010-091699	2010	2010-01-01				JOURNAL OF ALZHEIMERS DISEASE	1387-2877
19	Repetition	Journal Article	Huang, W; Luo, M Y; Liu, X; Zhang, P; Ding, H J; Xue, W F; Ni, D	2019	Arterial Spin Labeling Images Synthesis From sMRI Using Unbalanced Deep Discriminant Learning	0	0								IEEE TRANSACTIONS ON MEDICAL IMAGING	38	10			2338-2351												10.1109/TMI.2019.2906677	2019	2019-01-01				IEEE TRANSACTIONS ON MEDICAL IMAGING	0278-0062
20	Repetition	Journal Article	Mutoh, T; Eguchi, K; Yamamoto, S; Yasui, N; Taki, Y	2019	Arterial Spin Labeling Magnetic Resonance Imaging in the Assessment of Non-Convulsive Status Epilepticus in Alzheimer's Disease: A Report of Two Cases	0	0								AMERICAN JOURNAL OF CASE REPORTS	20				1883-1887												10.12659/AJCR.919938	2019	2019-01-01				AMERICAN JOURNAL OF CASE REPORTS	1941-5923
21	Repetition	Journal Article	van Osch, MJP; Lu, H Z	2011	Arterial Spin Labeling Perfusion MRI in Alzheimer's Disease	0	0								CURRENT MEDICAL IMAGING	7	1			62-72													2011	2011-01-01				CURRENT MEDICAL IMAGING	1573-4056
22	Repetition	Journal Article	Dolui, S; Li, Z J; Nasrallah, I M; Detre, J A; Wolk, D A	2020	Arterial spin labeling versus <SUP>18</SUP>F-FDG-PET to identify mild cognitive impairment	0	0								NEUROIMAGE-CLINICAL	25																10.1016/j.nicl.2019.102146	2020	2020-01-01				NEUROIMAGE-CLINICAL	2213-1582
23	Repetition	Journal Article	F?llmar, D; Haller, S; Lilja, J; Danfors, T; Kilander, L; Tolboom, N; Egger, K; Kellner, E; Croon, P; Verfaillie, S; Van Berckel, B; Ossenkoppele, R; Barkhof, F; Larsson, E M	2017	Arterial spin labeling-based z maps have high specificity and positive predictive value for neurodegenerative dementia compared to fdg pet	0	0	https://www.embase.com/search/results?subaction=viewrecord&id=L618227488&from=export http://dx.doi.org/10.1007/s00234-017-1872-5							Neuroradiology	59	1			S34-S35												10.1007/s00234-017-1872-5	2017	2017-01-01				Neuroradiology	1432-1920										adult; Alzheimer disease; arterial spin labeling; clinical article; clinical assessment; cohort analysis; controlled study; diagnosis; female; frontotemporal dementia; human; male; physician; predictive value
24	Repetition	Journal Article	F?llmar, D; Haller, S; Lilja, J; Danfors, T; Kilander, L; Tolboom, N; Egger, K; Kellner, E; Croon, P M; Verfaillie, SCJ; van Berckel, BNM; Ossenkoppele, R; Barkhof, F; Larsson, E M	2017	Arterial spin labeling-based Z-maps have high specificity and positive predictive value for neurodegenerative dementia compared to FDG-PET	0	0								EUROPEAN RADIOLOGY	27	10			4237-4246												10.1007/s00330-017-4784-1	2017	2017-01-01				EUROPEAN RADIOLOGY	0938-7994
25	Repetition	Journal Article	Gyanwali, B; Tan, C S; Petr, J; Escobosa, LLT; Vrooman, H; Chen, C; Mutsaerts, H J; Hilal, S	2022	Arterial Spin-Labeling Parameters and Their Associations with Risk Factors, Cerebral Small-Vessel Disease, and Etiologic Subtypes of Cognitive Impairment and Dementia	0	0								AMERICAN JOURNAL OF NEURORADIOLOGY	43	10			1418-1423												10.3174/ajnr.A7630	2022	2022-01-01				AMERICAN JOURNAL OF NEURORADIOLOGY	0195-6108
26	Repetition	Journal Article	Gokmen, MHA; Dokdok, M; Kutukcu, Y; Karaman, K; Karadeniz, O	2017	ASL MRI in early diagnosis of Alzheimer's disease: A biomarker suitable for clinical settings?	0	0						3rd Congress of the European-Academy-of-Neurology		EUROPEAN JOURNAL OF NEUROLOGY	24				123-123													2017	2017-01-01				EUROPEAN JOURNAL OF NEUROLOGY	1351-5101
27	Repetition	Journal Article			ASL技术在阿尔茨海默病早期诊断中的应用价值分析	0	0
28	Repetition	Journal Article	马玉朝; 安文峰; 丁丹卉; 王洋	2022	ASL技术在阿尔茨海默病早期诊断中的应用价值分析	0	0								保健医学研究与实践	19	9			67-70																			1673-873X										阿尔茨海默病; 轻度认知功能损害; 脑血流量; ASL技术
29	Repetition	Journal Article	马玉朝; 安文峰; 丁丹卉; 王洋	2022	ASL技术在阿尔茨海默病早期诊断中的应用价值分析	0	0	https://d.wanfangdata.com.cn/periodical/ChlQZXJpb2RpY2FsQ0hJTmV3UzIwMjMwODMxEhRneGJqeXh5anlzajIwMjIwOTAxORoIb3dyajE4dGE%3D							保健医学研究与实践	19	9			67-70												10.11986/j.issn.1673-873X.2022.09.018																	阿尔茨海默病; 轻度认知功能损害; 脑血流量; ASL技术
30	Repetition	Journal Article	Alsop, D C; Detre, J A; Grossman, M	2000	Assessment of cerebral blood flow in Alzheimer's disease by spin-labeled magnetic resonance imaging	0	0								ANNALS OF NEUROLOGY	47	1			93-100												10.1002/1531-8249(200001)47:1<93::AID-ANA15>3.0.CO;2-8	2000	2000-01-01				ANNALS OF NEUROLOGY	0364-5134
31	Repetition	Journal Article	Dong, H Y; Guo, L N; Yang, H L; Zhu, W S; Liu, F; Xie, Y Y; Zhang, Y; Xue, K Z; Li, Q; Liang, M; Zhang, N; Qin, W	2023	Association between gray matter atrophy, cerebral hypoperfusion, and cognitive impairment in Alzheimer's disease	0	0								FRONTIERS IN AGING NEUROSCIENCE	15																10.3389/fnagi.2023.1129051	2023	2023-01-01				FRONTIERS IN AGING NEUROSCIENCE	1663-4365
32	Repetition	Journal Article	Janik, R; Thomason, LAM; Chaudhary, S; Dorr, A; Scouten, A; Schwindt, G; Masellis, M; Stanisz, G J; Black, S E; Stefanovic, B	2016	Attenuation of functional hyperemia to visual stimulation in mild Alzheimer's disease and its sensitivity to cholinesterase inhibition	0	0								BIOCHIMICA ET BIOPHYSICA ACTA-MOLECULAR BASIS OF DISEASE	1862	5			957-965												10.1016/j.bbadis.2015.10.023	2016	2016-01-01				BIOCHIMICA ET BIOPHYSICA ACTA-MOLECULAR BASIS OF DISEASE	0925-4439
33	Repetition	Journal Article	Wei, Z L; Xu, J D; Chen, L; Hirschler, L; Barbier, E L; Li, T; Wong, P C; Lu, H Z	2021	Brain metabolism in tau and amyloid mouse models of Alzheimer's disease: An MRI study	0	0								NMR IN BIOMEDICINE	34	9															10.1002/nbm.4568	2021	2021-01-01				NMR IN BIOMEDICINE	0952-3480
34	Repetition	Journal Article	Roquet, D; Sourty, M; Botzung, A; Armspach, J P; Blanc, F	2016	Brain perfusion in dementia with Lewy bodies and Alzheimer's disease: an arterial spin labeling MRI study on prodromal and mild dementia stages	0	0								ALZHEIMERS RESEARCH & THERAPY	8																10.1186/s13195-016-0196-8	2016	2016-01-01				ALZHEIMERS RESEARCH & THERAPY	1758-9193
35	Repetition	Journal Article	Duan, W N; Sehrawat, P; Balachandrasekaran, A; Bhumkar, A B; Boraste, P B; Becker, J T; Kuller, L H; Lopez, O L; Gach, H M; Dai, W Y	2020	Cerebral Blood Flow Is Associated with Diagnostic Class and Cognitive Decline in Alzheimer's Disease	0	0								JOURNAL OF ALZHEIMERS DISEASE	76	3			1103-1120												10.3233/JAD-200034	2020	2020-01-01				JOURNAL OF ALZHEIMERS DISEASE	1387-2877
36	Repetition	Journal Article	Wierenga, C E; Hays, C C; Zlatar, Z Z	2014	Cerebral Blood Flow Measured by Arterial Spin Labeling MRI as a Preclinical Marker of Alzheimer's Disease	0	0								JOURNAL OF ALZHEIMERS DISEASE	42				S411-S419												10.3233/JAD-141467	2014	2014-01-01				JOURNAL OF ALZHEIMERS DISEASE	1387-2877
37	Repetition	Journal Article	Zhang, N; Gordon, M L; Goldberg, T E	2017	Cerebral blood flow measured by arterial spin labeling MRI at resting state in normal aging and Alzheimer's disease	0	0								NEUROSCIENCE AND BIOBEHAVIORAL REVIEWS	72				168-175												10.1016/j.neubiorev.2016.11.023	2017	2017-01-01				NEUROSCIENCE AND BIOBEHAVIORAL REVIEWS	0149-7634
38	Repetition	Journal Article	Binnewijzend, MAA; Kuijer, JPA; Benedictus, M R; van der Flier, W M; Wink, A M; Wattjes, M P; van Berckel, BNM; Scheltens, P; Barkhof, F	2013	Cerebral Blood Flow Measured with 3D Pseudocontinuous Arterial Spin-labeling MR Imaging in Alzheimer Disease and Mild Cognitive Impairment: A Marker for Disease Severity	0	0								RADIOLOGY	267	1			221-230												10.1148/radiol.12120928	2013	2013-01-01				RADIOLOGY	0033-8419
39	Repetition	Journal Article	Verclytte, S; Lopes, R; Lenfant, P; Rollin, A; Semah, F; Leclerc, X; Pasquier, F; Delmaire, C	2016	Cerebral Hypoperfusion and Hypometabolism Detected by Arterial Spin Labeling MRI and FDG-PET in Early-Onset Alzheimer's Disease	0	0								JOURNAL OF NEUROIMAGING	26	2			207-212												10.1111/jon.12264	2016	2016-01-01				JOURNAL OF NEUROIMAGING	1051-2284
40	Repetition	Journal Article	Binnewijzend, MAA; Benedictus, M R; Kuijer, JPA; van der Flier, W M; Teunissen, C E; Prins, N D; Wattjes, M P; van Berckel, BNM; Scheltens, P; Barkhof, F	2016	Cerebral perfusion in the predementia stages of Alzheimer's disease	0	0								EUROPEAN RADIOLOGY	26	2			506-514												10.1007/s00330-015-3834-9	2016	2016-01-01				EUROPEAN RADIOLOGY	0938-7994
41	Repetition	Journal Article	Wang, Z	2014	Characterizing Early Alzheimer's Disease and Disease Progression Using Hippocampal Volume and Arterial Spin Labeling Perfusion MRI	0	0								JOURNAL OF ALZHEIMERS DISEASE	42				S495-S502												10.3233/JAD-141419	2014	2014-01-01				JOURNAL OF ALZHEIMERS DISEASE	1387-2877
42	Repetition	Journal Article	Shirzadi, Z; Stefanovic, B; Mutsaerts, HJMM; Masellis, M; MacIntosh, B J; Alzheimers, Dis Neuroimaging Ini	2019	Classifying cognitive impairment based on the spatial heterogeneity of cerebral blood flow images	0	0								JOURNAL OF MAGNETIC RESONANCE IMAGING	50	3			858-867												10.1002/jmri.26650	2019	2019-01-01				JOURNAL OF MAGNETIC RESONANCE IMAGING	1053-1807
43	Repetition	Journal Article	Takahashi, H; Ishii, K; Hosokawa, C; Hyodo, T; Kashiwagi, N; Matsuki, M; Ashikaga, R; Murakami, T	2014	Clinical application of 3D arterial spin-labeled brain perfusion imaging for Alzheimer disease: Comparison with brain perfusion SPECT	0	0	https://www.embase.com/search/results?subaction=viewrecord&id=L605268654&from=export http://dx.doi.org/10.3174/ajnr.A3780							American Journal of Neuroradiology	35	5			906-911												10.3174/ajnr.A3780	2014	2014-01-01				Am. J. Neuroradiol.	1936-959X										adult; aged; Alzheimer disease; area under the curve; arterial spin labeling; article; brain perfusion; collimator; comparative study; controlled study; diagnostic error; diagnostic test accuracy study; diffuse Lewy body disease; female; gamma camera; human; major clinical study; male; multiinfarct dementia; neuroimaging; nuclear magnetic resonance imaging; MRI scanner; receiver operating charact…
44	Repetition	Journal Article	Takahashi, H; Ishii, K; Hosokawa, C; Hyodo, T; Kashiwagi, N; Matsuki, M; Ashikaga, R; Murakami, T	2014	Clinical Application of 3D Arterial Spin-Labeled Brain Perfusion Imaging for Alzheimer Disease: Comparison with Brain Perfusion SPECT	0	0								AMERICAN JOURNAL OF NEURORADIOLOGY	35	5			906-911												10.3174/ajnr.A3780	2014	2014-01-01				AMERICAN JOURNAL OF NEURORADIOLOGY	0195-6108
45	Repetition	Journal Article	Holmqvist, S L; Thomas, K R; Edmonds, E C; Calcetas, A; Edwards, L; Bangen, K J; Alzheimer'S, Dis Neuroimaging Initi	2023	Cognitive dispersion is elevated in amyloid-positive older adults and associated with regional hypoperfusion	0	0								JOURNAL OF THE INTERNATIONAL NEUROPSYCHOLOGICAL SOCIETY	29	7			621-631												10.1017/S1355617722000649	2023	2023-01-01				JOURNAL OF THE INTERNATIONAL NEUROPSYCHOLOGICAL SOCIETY	1355-6177
46	Repetition	Journal Article	Mak, HKF; Qian, W S; Ng, K S; Chan, Q; Song, Y Q; Chu, L W; Yau, KKW	2014	Combination of MRI Hippocampal Volumetry and Arterial Spin Labeling MR Perfusion at 3-Tesla Improves the Efficacy in Discriminating Alzheimer's Disease from Cognitively Normal Elderly Adults	0	0								JOURNAL OF ALZHEIMERS DISEASE	41	3			749-758												10.3233/JAD-131868	2014	2014-01-01				JOURNAL OF ALZHEIMERS DISEASE	1387-2877
47	Repetition	Journal Article	Le Heron, C J; Wright, S L; Melzer, T R; Myall, D J; Macaskill, M R; Livingston, L; Keenan, R J; Watts, R; Dalrymple-Alford, J C; Anderson, T J	2014	Comparing cerebral perfusion in Alzheimer's disease and Parkinson's disease dementia: An ASL-MRI study	0	0	https://www.embase.com/search/results?subaction=viewrecord&id=L53050124&from=export http://dx.doi.org/10.1038/jcbfm.2014.40							Journal of Cerebral Blood Flow and Metabolism	34	6			964-970												10.1038/jcbfm.2014.40	2014	2014-01-01				J. Cereb. Blood Flow Metab.	1559-7016										aged; Alzheimer disease; amygdala; anterior cingulate; article; brain blood flow; brain perfusion; clinical article; controlled study; disease course; female; frontal cortex; fusiform gyrus; gray matter; hippocampus; human; imaging software; male; middle frontal gyrus; nerve degeneration; neuroimaging; nuclear magnetic resonance imaging; MRI scanner; occipital gyrus; parahippocampal gyrus; Parkin…
48	Repetition	Journal Article	Le Heron, C J; Wright, S L; Melzer, T R; Myall, D J; MacAskill, M R; Livingston, L; Keenan, R J; Watts, R; Dalrymple-Alford, J C; Anderson, T J	2014	Comparing cerebral perfusion in Alzheimer's disease and Parkinson's disease dementia-An ASL-MRI study	0	0	https://www.embase.com/search/results?subaction=viewrecord&id=L71496990&from=export http://dx.doi.org/10.1002/mds.25914							Movement Disorders	29				S351-S352												10.1002/mds.25914	2014	2014-01-01				Mov. Disord.	0885-3185										neurotransmitter; dementia; brain perfusion; motor dysfunction; Parkinson disease; nuclear magnetic resonance imaging; Alzheimer disease; perfusion; blood flow; clinical dementia rating scale; temporal lobe; neuropathology; posterior cingulate; software; brain; MRI scanner; sexual education; technology; brain atrophy; precuneus; frontal cortex; recall; principal component analysis; nerve degenera…
49	Repetition	Journal Article	Rom¨¢n, G; Pascual, B	2012	Contribution of Neuroimaging to the Diagnosis of Alzheimer's Disease and Vascular Dementia	0	0								ARCHIVES OF MEDICAL RESEARCH	43	8			671-676												10.1016/j.arcmed.2012.10.018	2012	2012-01-01				ARCHIVES OF MEDICAL RESEARCH	0188-4409
50	Repetition	Journal Article	Grieder, M; Crinelli, R M; Jann, K; Federspiel, A; Wirth, M; Koenig, T; Stein, M; Wahlund, L O; Dierks, T	2013	Correlation between Topographic N400 Anomalies and Reduced Cerebral Blood Flow in the Anterior Temporal Lobes of Patients with Dementia	0	0								JOURNAL OF ALZHEIMERS DISEASE	36	4			711-731												10.3233/JAD-121690	2013	2013-01-01				JOURNAL OF ALZHEIMERS DISEASE	1387-2877
51	Repetition	Journal Article	H¨¦bert, F; Grand'Maison, M; Ho, M K; Lerch, J P; Hamel, E; Bedell, B J	2013	Cortical atrophy and hypoperfusion in a transgenic mouse model of Alzheimer's disease	0	0								NEUROBIOLOGY OF AGING	34	6			1644-1652												10.1016/j.neurobiolaging.2012.11.022	2013	2013-01-01				NEUROBIOLOGY OF AGING	0197-4580
52	Repetition	Journal Article	Degrush, E; Shazeeb, M S; Drachman, D; Vardar, Z; Lindsay, C; Gounis, M J; Henninger, N	2022	Cumulative effect of simvastatin, L-arginine, and tetrahydrobiopterin on cerebral blood flow and cognitive function in Alzheimer's disease	0	0								ALZHEIMERS RESEARCH & THERAPY	14	1															10.1186/s13195-022-01076-7	2022	2022-01-01				ALZHEIMERS RESEARCH & THERAPY	1758-9193
53	Repetition	Journal Article	Lindner, T; Bolar, D S; Achten, E; Barkhof, F; Bastos-Leite, A J; Detre, J A; Golay, X; G¨¹nther, M; Wang, DJJ; Haller, S; Ingala, S; J?ger, H R; Jahng, G H; Juttukonda, M R; Keil, V C; Kimura, H; Ho, M L; Lequin, M; Lou, X; Petr, J; Pinter, N; Pizzini, F B; Smits, M; Sokolska, M; Zaharchuk, G; Mutsaerts, HJMM; ISMRM, Perfusion Study Grp	2023	Current state and guidance on arterial spin labeling perfusion MRI in clinical neuroimaging	0	0								MAGNETIC RESONANCE IN MEDICINE	89	5			2024-2047												10.1002/mrm.29572	2023	2023-01-01				MAGNETIC RESONANCE IN MEDICINE	0740-3194
54	Repetition	Journal Article	Li, J X; Zeng, Q Z; Luo, X; Li, K C; Liu, X C; Hong, L W; Zhang, X Y; Zhong, S Y; Qiu, T T; Liu, Z R; Chen, Y X; Huang, P Y; Zhang, M M; Alzheimers, Dis	2023	Decoupling of Regional Cerebral Blood Flow and Brain Function Along the Alzheimer's Disease Continuum	0	0								JOURNAL OF ALZHEIMERS DISEASE	95	1			287-298												10.3233/JAD-230503	2023	2023-01-01				JOURNAL OF ALZHEIMERS DISEASE	1387-2877
55	Repetition	Journal Article	Bron, E E; Steketee, RME; Houston, G C; Oliver, R A; Achterberg, H C; Loog, M; van Swieten, J C; Hammers, A; Niessen, W J; Smits, M; Klein, S; Alzheimer'S, Dis Neuroimaging Initi	2014	Diagnostic Classification of Arterial Spin Labeling and Structural MRI in Presenile Early Stage Dementia	0	0								HUMAN BRAIN MAPPING	35	9			4916-4931												10.1002/hbm.22522	2014	2014-01-01				HUMAN BRAIN MAPPING	1065-9471
56	Repetition	Journal Article	Trebeschi, S; Riederer, I; Preibisch, C; Bohn, K P; F?rster, S; Alexopoulos, P; Zimmer, C; Kirschke, J S; Valentinitsch, A	2016	Diagnostic Potential of Pulsed Arterial Spin Labeling in Alzheimer's Disease	0	0								FRONTIERS IN NEUROSCIENCE	10																10.3389/fnins.2016.00154	2016	2016-01-01				FRONTIERS IN NEUROSCIENCE	1662-453X
57	Repetition	Journal Article	Tosun, D; Schuff, N; Rabinovici, G D; Ayakta, N; Miller, B L; Jagust, W; Kramer, J; Weiner, M M; Rosen, H J	2016	Diagnostic utility of ASL-MRI and FDG-PET in the behavioral variant of FTD and AD	0	0								ANNALS OF CLINICAL AND TRANSLATIONAL NEUROLOGY	3	10			740-751												10.1002/acn3.330	2016	2016-01-01				ANNALS OF CLINICAL AND TRANSLATIONAL NEUROLOGY	2328-9503
58	Repetition	Journal Article	Verclytte, S; Lopes, R; Viard, R; Rollin, A; Vanhoutte, M; Pasquier, F; Pruvo, J P; Leclerc, X	2020	Differences in cortical perfusion detected by arterial spin labeling in nonamnestic and amnestic subtypes of early-onset Alzheimer's disease	0	0								JOURNAL OF NEURORADIOLOGY	47	4			284-291												10.1016/j.neurad.2019.03.017	2020	2020-01-01				JOURNAL OF NEURORADIOLOGY	0150-9861
59	Repetition	Journal Article	Liu, Y; Zeng, X Z; Wang, Z; Zhang, N; Fan, D S; Yuan, H S	2015	Different post label delay cerebral blood flow measurements in patients with Alzheimer's disease using 3D arterial spin labeling	0	0								MAGNETIC RESONANCE IMAGING	33	9			1019-1025												10.1016/j.mri.2015.05.001	2015	2015-01-01				MAGNETIC RESONANCE IMAGING	0730-725X
60	Repetition	Journal Article	Mao, C H; You, H; Hou, B; Chu, S S; Jin, W; Huang, X Y; Shang, L; Feng, F; Peng, B; Gao, J	2023	Differentiation of Alzheimer's Disease from Frontotemporal Dementia and Mild Cognitive Impairment Based on Arterial Spin Labeling Magnetic Resonance Imaging: A Pilot Cross-Sectional Study from PUMCH Dementia Cohort	0	0								JOURNAL OF ALZHEIMERS DISEASE	93	2			509-519												10.3233/JAD-221023	2023	2023-01-01				JOURNAL OF ALZHEIMERS DISEASE	1387-2877
61	Repetition	Journal Article	Musiek, E S; Chen, Y; Korczykowski, M; Saboury, B; Martinez, P M; Reddin, J S; Alavi, A; Kimberg, D Y; Wolk, D A; Julin, P; Newberg, A B; Arnold, S E; Detre, J A	2012	Direct comparison of fluorodeoxyglucose positron emission tomography and arterial spin labeling magnetic resonance imaging in Alzheimer's disease	0	0	https://www.embase.com/search/results?subaction=viewrecord&id=L51678463&from=export http://dx.doi.org/10.1016/j.jalz.2011.06.003							Alzheimer's and Dementia	8	1			51-59												10.1016/j.jalz.2011.06.003	2012	2012-01-01				Alzheimer's Dementia	1552-5260										fluorodeoxyglucose f 18; adult; aged; Alzheimer disease; article; brain blood flow; clinical article; controlled study; diagnostic accuracy; diagnostic imaging; diagnostic value; drug uptake; human; intermethod comparison; nuclear magnetic resonance imaging; positron emission tomography; priority journal; quantitative analysis; sensitivity and specificity; spin labeling
62	Repetition	Journal Article	Ceccarini, J; Bourgeois, S; Van Weehaeghe, D; Goffin, K; Vandenberghe, R; Vandenbulcke, M; Sunaert, S; Van Laere, K	2020	Direct prospective comparison of <SUP>18</SUP>F-FDG PET and arterial spin labelling MR using simultaneous PET/MR in patients referred for diagnosis of dementia	0	0								EUROPEAN JOURNAL OF NUCLEAR MEDICINE AND MOLECULAR IMAGING	47	9			2142-2154												10.1007/s00259-020-04694-1	2020	2020-01-01				EUROPEAN JOURNAL OF NUCLEAR MEDICINE AND MOLECULAR IMAGING	1619-7070
63	Repetition	Journal Article	Tosun, D; Schuff, N; Jagust, W; Weiner, M W; Alzheimer'S, Dis Neuroimaging	2016	Discriminative Power of Arterial Spin Labelling Magnetic Resonance Imaging and <SUP>18</SUP>F-Fluorodeoxyglucose Positron Emission Tomography Changes for Amyloid-β-Positive Subjects in the Alzheimer's Disease Continuum	0	0						12th International Conference on Alzheimer's and Parkinson's Diseases and Related Neurological Disorders (AD/PD (TM))		NEURODEGENERATIVE DISEASES	16	1-2			87-94												10.1159/000439257	2016	2016-01-01				NEURODEGENERATIVE DISEASES	1660-2854
64	Repetition	Journal Article	Zheng, W; Cui, B; Han, Y; Song, H; Li, K; He, Y; Wang, Z	2019	Disrupted regional cerebral blood flow, functional activity and connectivity in Alzheimer's disease: A combined ASL perfusion and resting state fMRI study	0	0	https://www.embase.com/search/results?subaction=viewrecord&id=L628699889&from=export http://dx.doi.org/10.3389/fnins.2019.00738							Frontiers in Neuroscience	13	JUL															10.3389/fnins.2019.00738	2019	2019-01-01				Front. Neurosci.	1662-453X										MRI scanner; Tesla; biological marker; aged; Alzheimer disease; amplitude low frequency fluctuation; amplitude modulation; arterial spin labeling; article; artificial neural network; brain blood flow; cognition; controlled study; default mode network; diagnostic test accuracy study; dorsolateral prefrontal cortex; female; functional connectivity; functional magnetic resonance imaging; human; infe…
65	Repetition	Journal Article	Steketee, RME; Bron, E E; Meijboom, R; Houston, G C; Klein, S; Mutsaerts, HJMM; Orellana, CPM; de Jong, F J; van Swieten, J C; van der Lugt, A; Smits, M	2016	Early-stage differentiation between presenile Alzheimer's disease and frontotemporal dementia using arterial spin labeling MRI	0	0								EUROPEAN RADIOLOGY	26	1			244-253												10.1007/s00330-015-3789-x	2016	2016-01-01				EUROPEAN RADIOLOGY	0938-7994
66	Repetition	Book Section	Austin, B P; Nair, V A; Meier, T B; Xu, G F; Rowley, H A; Carlsson, C M; Johnson, S C; Prabhakaran, V	2011	Effects of Hypoperfusion in Alzheimer's Disease	0	0		Ashford, J W; Rosen, A; Adamson, M; Bayley, P; Sabri, O; Furst, A; Black, S E; Weiner, M							2				253-263												10.3233/978-1-60750-793-2-253					HANDBOOK OF IMAGING THE ALZHEIMER BRAIN		2210-5727
67	Repetition	Journal Article	Marcolini, S; Frentz, I; Sanchez-Catasus, C A; Mondragon, J D; Feltes, P K; van der Hoorn, A; Borra, RJH; Ikram, M A; Dierckx, RAJO; De Deyn, P P	2022	Effects of interventions on cerebral perfusion in the Alzheimer?s disease spectrum: A systematic review	0	0								AGEING RESEARCH REVIEWS	79																10.1016/j.arr.2022.101661	2022	2022-01-01				AGEING RESEARCH REVIEWS	1568-1637
68	Repetition	Journal Article	Koenig, A M; Mechanic-Hamilton, D; Xie, SRX; Combs, M F; Cappola, A R; Xie, L; Detre, J A; Wolk, D A; Arnold, S E	2017	Effects of the Insulin Sensitizer Metformin in Alzheimer Disease: <i>Pilot Data From a Randomized Placebo-controlled Crossover Study</i>	0	0								ALZHEIMER DISEASE & ASSOCIATED DISORDERS	31	2			107-113												10.1097/WAD.0000000000000202	2017	2017-01-01				ALZHEIMER DISEASE & ASSOCIATED DISORDERS	0893-0341
69	Repetition	Journal Article	Damen, F C; Tain, R W; Thomas, R; Li, W G; Tai, L; Cai, K J	2020	Evaluation of B<sub>0</sub>-correction of relative CBF maps dependent Z-spectrum (TADDZ)	0	0								MAGNETIC RESONANCE IMAGING	65				83-89												10.1016/j.mri.2019.10.002	2020	2020-01-01				MAGNETIC RESONANCE IMAGING	0730-725X
70	Repetition	Journal Article	Giesel, F L; Hempel, A; Sch?nknecht, P; W¨¹stenberg, T; Weber, M A; Schr?der, J; Essig, M	2003	Functional magnetic resonance imaging and dementia	0	0								RADIOLOGE	43	7			558-+												10.1007/s00117-003-0918-3	2003	2003-01-01				RADIOLOGE	0033-832X
71	Repetition	Journal Article	Ahmadi, K; Pereira, J B; Berron, D; Vogel, J; Ingala, S; Strandberg, O T; Janelidze, S; Barkhof, F; Pfeuffer, J; Knutsson, L; van Westen, D; Palmqvist, S; Mutsaerts, H J; Hansson, O	2023	Gray matter hypoperfusion is a late pathological event in the course of Alzheimer's disease	0	0								JOURNAL OF CEREBRAL BLOOD FLOW AND METABOLISM	43	4			565-580												10.1177/0271678X221141139	2023	2023-01-01				JOURNAL OF CEREBRAL BLOOD FLOW AND METABOLISM	0271-678X
72	Repetition	Journal Article	Nakhla, M Z; Bangen, K J; Schiehser, D M; Roesch, S; Zlatar, Z Z	2023	Greater subjective cognitive decline severity is associated with worse memory performance and lower entorhinal cerebral blood flow in healthy older adults	0	0								JOURNAL OF THE INTERNATIONAL NEUROPSYCHOLOGICAL SOCIETY																	10.1017/S1355617723000115	2023	2023-01-01				JOURNAL OF THE INTERNATIONAL NEUROPSYCHOLOGICAL SOCIETY	1355-6177
73	Repetition	Journal Article	Bryant, A G; Manhard, M K; Salat, D H; Rosen, B R; Hyman, B T; Johnson, K A; Huang, S; Bennett, R E; Yen, Y F	2021	Heterogeneity of Tau Deposition and Microvascular Involvement in MCI and AD	0	0								CURRENT ALZHEIMER RESEARCH	18	9			711-720												10.2174/1567205018666211126113904	2021	2021-01-01				CURRENT ALZHEIMER RESEARCH	1567-2050
74	Repetition	Journal Article	Jefferson, A L; Cambronero, F E; Liu, D D; Moore, E E; Neal, J E; Terry, J G; Nair, S; Pechman, K R; Rane, S; Davis, L T; Gifford, K A; Hohman, T J; Bell, S P; Wang, T J; Beckman, J A; Carr, J J	2018	Higher Aortic Stiffness Is Related to Lower Cerebral Blood Flow and Preserved Cerebrovascular Reactivity in Older Adults	0	0								CIRCULATION	138	18			1951-1962												10.1161/CIRCULATIONAHA.118.032410	2018	2018-01-01				CIRCULATION	0009-7322
75	Repetition	Journal Article	Camargo, A; Wang, Z; Alzheimers, Dis Neuroimaging Initiat	2023	Hypo- and hyper-perfusion in MCI and AD identified by different ASL MRI sequences	0	0								BRAIN IMAGING AND BEHAVIOR																	10.1007/s11682-023-00764-8	2023	2023-01-01				BRAIN IMAGING AND BEHAVIOR	1931-7557
76	Repetition	Journal Article	Du, A T; Jahng, G H; Hayasaka, S; Kramer, J H; Rosen, H J; Gorno-Tempini, M L; Rankin, K P; Miller, B L; Weiner, M W; Schuff, N	2006	Hypoperfusion in frontotemporal dementia and Alzheimer disease by arterial spin labeling MRI	0	0								NEUROLOGY	67	7			1215-1220												10.1212/01.wnl.0000238163.71349.78	2006	2006-01-01				NEUROLOGY	0028-3878
77	Repetition	Journal Article	Lee, R L; Funk, K E	2023	Imaging blood-brain barrier disruption in neuroinflammation and Alzheimer's disease	0	0								FRONTIERS IN AGING NEUROSCIENCE	15																10.3389/fnagi.2023.1144036	2023	2023-01-01				FRONTIERS IN AGING NEUROSCIENCE	1663-4365
78	Repetition	Journal Article	Sprugnoli, G; Munsch, F; Cappon, D; Paciorek, R; Macone, J; Connor, A; El Fakhri, G; Salvador, R; Ruffini, G; Donohoe, K; Shafi, M M; Press, D; Alsop, D C; Leone, A P; Santarnecchi, E	2021	Impact of multisession 40Hz tACS on hippocampal perfusion in patients with Alzheimer's disease	0	0								ALZHEIMERS RESEARCH & THERAPY	13	1															10.1186/s13195-021-00922-4	2021	2021-01-01				ALZHEIMERS RESEARCH & THERAPY	1758-9193
79	Repetition	Journal Article	Zhang, L; Xie, D F; Li, Y R; Camargo, A; Song, D H; Lu, T; Jeudy, J; Dreizin, D; Melhem, E R; Wang, Z; Alzheimer'S, Dis Neuroimaging Initi	2022	Improving Sensitivity of Arterial Spin Labeling Perfusion MRI in Alzheimer's Disease Using Transfer Learning of Deep Learning-Based ASL Denoising	0	0								JOURNAL OF MAGNETIC RESONANCE IMAGING	55	6			1710-1722												10.1002/jmri.27984	2022	2022-01-01				JOURNAL OF MAGNETIC RESONANCE IMAGING	1053-1807
80	Repetition	Journal Article	Schultz, A; McLaren, D; Chhatwal, J; Evans, K; Johnson, K; Sperling, R	2013	Increased cerebral blood flow in cognitively normal older adults with amyloid	0	0	https://www.embase.com/search/results?subaction=viewrecord&id=L71417199&from=export http://dx.doi.org/10.1016/j.jalz.2013.05.1159							Alzheimer's and Dementia	9	4			P582-P583												10.1016/j.jalz.2013.05.1159	2013	2013-01-01				Alzheimer's Dementia	1552-5260										amyloid; biological marker; marker; brain blood flow; adult; dorsal attention network; genotype; brain; model; human; statistical model; factor analysis; blood flow; quality control; cognition; longitudinal study; atrophy; aging; Alzheimer disease
81	Repetition	Journal Article	Beilfuss, M A; Vogt, N M; Romano, K; Oh, J M; Amador-Noguez, D; Johnson, S C; Asthana, S; Rey, F E; Bendlin, B B	2018	INCREASED PLASMA TRIMETHYLAMINE-N-OXIDE (TMAO) IS ASSOCIATED WITH LOWER HIPPOCAMPAL BLOOD FLOW	0	0	https://www.embase.com/search/results?subaction=viewrecord&id=L2001204606&from=export http://dx.doi.org/10.1016/j.jalz.2018.06.1681							Alzheimer's and Dementia	14	7			P1203-P1204												10.1016/j.jalz.2018.06.1681	2018	2018-01-01				Alzheimer's Dementia	1552-5279										trimethylamine oxide; aged; Alzheimer disease; arterial spin labeling; brain blood flow; brain region; cardiovascular disease; conference abstract; controlled study; diagnosis; female; gastrointestinal tract; gray matter; hippocampus; human; human tissue; lesion volume; major clinical study; male; multiple linear regression analysis; neuroprotection; quantitative analysis; secondary analysis; tan…
82	Repetition	Journal Article	Press, D Z; Musaeus, C S; Zhao, L; Breton, J M; Shafi, M M; Dai, W Y; Alsop, D C	2023	Levetiracetam Increases Hippocampal Blood Flow in Alzheimer's Disease as Measured by Arterial Spin Labelling MRI	0	0								JOURNAL OF ALZHEIMERS DISEASE	93	3			939-948												10.3233/JAD-220614	2023	2023-01-01				JOURNAL OF ALZHEIMERS DISEASE	1387-2877
83	Repetition	Journal Article	Camargo, A; Wang, Z; Alzheimers, Dis Neuroimaging Initia	2021	Longitudinal Cerebral Blood Flow Changes in Normal Aging and the Alzheimer's Disease Continuum Identified by Arterial Spin Labeling MRI	0	0								JOURNAL OF ALZHEIMERS DISEASE	81	4			1727-1735												10.3233/JAD-210116	2021	2021-01-01				JOURNAL OF ALZHEIMERS DISEASE	1387-2877
84	Repetition	Journal Article	Holmqvist, S L; Thomas, K R; Brenner, E K; Edmonds, E C; Calcetas, A; Edwards, L; Bordyug, M; Bangen, K J	2022	Longitudinal Intraindividual Cognitive Variability Is Associated With Reduction in Regional Cerebral Blood Flow Among Alzheimer's Disease Biomarker-Positive Older Adults	0	0								FRONTIERS IN AGING NEUROSCIENCE	14																10.3389/fnagi.2022.859873	2022	2022-01-01				FRONTIERS IN AGING NEUROSCIENCE	1663-4365
85	Repetition	Journal Article	Bedell, B J; Zehntner, S P; Rosahl, T; Wood, K M; Bales, K R; Marconi, M R; Parker, E; Carbonell, F; Zijdenbos, A P	2014	Longitudinal,multi-modality,MRI studies of gamma-secretase inhibition in an APPSW mouse model of Alzheimer's disease	0	0	https://www.embase.com/search/results?subaction=viewrecord&id=L71627753&from=export							Alzheimer's and Dementia	10				P384													2014	2014-01-01				Alzheimer's Dementia	1552-5260										gamma secretase; inositol; amyloid; marker; gamma secretase inhibitor; biological marker; mouse; mouse model; nuclear magnetic resonance imaging; Alzheimer disease; proton nuclear magnetic resonance; human; clinical study; cortical thickness (brain); model; gold standard; nuclear magnetic resonance spectroscopy; perfusion weighted imaging; control group; history; brain atrophy; wild type; spin la…
86	Repetition	Journal Article	Cortes-Canteli, M; Kruyer, A; Fernandez-Nueda, I; Marcos-Diaz, A; Ceron, C; Richards, A T; Jno-Charles, O C; Rodriguez, I; Callejas, S; Norris, E H; Sanchez-Gonzalez, J; Ruiz-Cabello, J; Ibanez, B; Strickland, S; Fuster, V	2019	Long-Term Dabigatran Treatment Delays Alzheimer's Disease Pathogenesis in the TgCRND8 Mouse Model	0	0								JOURNAL OF THE AMERICAN COLLEGE OF CARDIOLOGY	74	15			1910-1923												10.1016/j.jacc.2019.07.081	2019	2019-01-01				JOURNAL OF THE AMERICAN COLLEGE OF CARDIOLOGY	0735-1097
87	Repetition	Journal Article	Benedictus, M; Leeuwis, A; Kuijer, J; Scheltens, P; Barkhof, F; Van Der Flier, M W; Prins, N	2015	Lower cerebral blood flow is associated with cognitive decline in patients with Alzheimer's disease	0	0	https://www.embase.com/search/results?subaction=viewrecord&id=L72125562&from=export							Alzheimer's and Dementia	11	7			P806													2015	2015-01-01				Alzheimer's Dementia	1552-5260										marker; patient; brain blood flow; human; Alzheimer disease; model; brain; Mini Mental State Examination; follow up; white matter; spin labeling; parietal lobe; dementia; brain size; population; sexual education; aged; hospital patient; female
88	Repetition	Journal Article	Leeuwis, A E; Benedictus, M R; Kuijer, JPA; Binnewijzend, MAA; Hooghiemstra, A M; Verfaillie, SCJ; Koene, T; Scheltens, P; Barkhof, F; Prins, N D; van der Flier, W M	2017	Lower cerebral blood flow is associated with impairment in multiple cognitive domains in Alzheimer's disease	0	0								ALZHEIMERS & DEMENTIA	13	5			531-540												10.1016/j.jalz.2016.08.013	2017	2017-01-01				ALZHEIMERS & DEMENTIA	1552-5260
89	Repetition	Journal Article	Ding, N; Jiang, J; Xu, A P; Tang, Y S; Li, Z G	2019	Manual Acupuncture Regulates Behavior and Cerebral Blood Flow in the SAMP8 Mouse Model of Alzheimer's Disease	0	0								FRONTIERS IN NEUROSCIENCE	13																10.3389/fnins.2019.00037	2019	2019-01-01				FRONTIERS IN NEUROSCIENCE	1662-453X
90	Repetition	Journal Article	Dai, W Y; Lopez, O L; Carmichael, O T; Becker, J T; Kuller, L H; Gach, H M	2009	Mild Cognitive Impairment and Alzheimer Disease: Patterns of Altered Cerebral Blood Flow at MR Imaging	0	0								RADIOLOGY	250	3			856-866												10.1148/radiol.2503080751	2009	2009-01-01				RADIOLOGY	0033-8419
91	Repetition	Journal Article	Shen, Z W; Lei, J F; Li, X Y; Wang, Z J; Bao, X J; Wang, R Z	2018	Multifaceted assessment of the <i>APP/PS1</i> mouse model for Alzheimer's disease: Applying MRS, DTI, and ASL	0	0								BRAIN RESEARCH	1698				114-120												10.1016/j.brainres.2018.08.001	2018	2018-01-01				BRAIN RESEARCH	0006-8993
92	Repetition	Journal Article	Rokicki, J; Wolfers, T; Nordhoy, W; Tesli, N; Quintana, D S; Aln?s, D; Richard, G; de Lange, AMG; Lund, M J; Norbom, L; Agartz, I; Melle, I; N?rland, T; Selb?k, G; Persson, K; Nordvik, J E; Schwarz, E; Andreassen, O A; Kaufmann, T; Westlye, L T	2021	Multimodal imaging improves brain age prediction and reveals distinct abnormalities in patients with psychiatric and neurological disorders	0	0								HUMAN BRAIN MAPPING	42	6			1714-1726												10.1002/hbm.25323	2021	2021-01-01				HUMAN BRAIN MAPPING	1065-9471
93	Repetition	Journal Article	Tosun, D; Joshi, S; Weiner, M W; Alzheimer'S, Dis Neuroimaging	2014	Multimodal MRI-based imputation of the Aβ+ in early mild cognitive impairment	0	0								ANNALS OF CLINICAL AND TRANSLATIONAL NEUROLOGY	1	3			160-170												10.1002/acn3.40	2014	2014-01-01				ANNALS OF CLINICAL AND TRANSLATIONAL NEUROLOGY	2328-9503
94	Repetition	Journal Article	Loftus, J R; Puri, S; Meyers, S P	2023	Multimodality imaging of neurodegenerative disorders with a focus on multiparametric magnetic resonance and molecular imaging	0	0								INSIGHTS INTO IMAGING	14	1															10.1186/s13244-022-01358-6	2023	2023-01-01				INSIGHTS INTO IMAGING	1869-4101
95	Repetition	Journal Article	Bron, E E; Smits, M; Papma, J M; Steketee, RME; Meijboom, R; de Groot, M; van Swieten, J C; Niessen, W J; Klein, S	2017	Multiparametric computer-aided differential diagnosis of Alzheimer's disease and frontotemporal dementia using structural and advanced MRI	0	0								EUROPEAN RADIOLOGY	27	8			3372-3382												10.1007/s00330-016-4691-x	2017	2017-01-01				EUROPEAN RADIOLOGY	0938-7994
96	Repetition	Journal Article	Asllani, I; Habeck, C; Scarmeas, N; Borogovac, A; Brown, T R; Stern, Y	2008	Multivariate and univariate analysis of continuous arterial spin labeling perfusion MRI in Alzheimer's disease	0	0								JOURNAL OF CEREBRAL BLOOD FLOW AND METABOLISM	28	4			725-736												10.1038/sj.jcbfm.9600570	2008	2008-01-01				JOURNAL OF CEREBRAL BLOOD FLOW AND METABOLISM	0271-678X
97	Repetition	Journal Article	Ohene, Y; Harrison, I F; Nahavandi, P; Ismail, O; Ottersen, O P; Nagelhus, E A; Thomas, D L; Lythgoe, M F; Wells, J A	2018	NON-INVASIVE IMAGING OF BRAIN CLEARANCE PATHWAYS USING MULTIPLE ECHO TIME ARTERIAL SPIN LABELLING: AN AQUAPORIN-4 STUDY	0	0	https://www.embase.com/search/results?subaction=viewrecord&id=L2001204254&from=export http://dx.doi.org/10.1016/j.jalz.2018.06.2055							Alzheimer's and Dementia	14	7			P11-P12												10.1016/j.jalz.2018.06.2055	2018	2018-01-01				Alzheimer's Dementia	1552-5279										amyloid beta protein; aquaporin 4; biological marker; brain protein; endogenous compound; water; Alzheimer disease; animal experiment; animal model; apparent diffusion coefficient; arterial spin labeling; brain blood flow; brain cortex; brain perfusion; brain tissue; clearance; conference abstract; controlled study; early diagnosis; mouse; nonhuman; parenchyma; protein function; water transport; …
98	Repetition	Journal Article	Ohene, Y; Harrison, I F; Nahavandi, P; Ismail, O; Ottersen, O P; Nagelhus, E A; Thomas, D L; Lythgoe, M F; Wells, J A	2018	NON-INVASIVE IMAGING OF BRAIN CLEARANCE PATHWAYS USING MULTIPLE ECHO TIME ARTERIAL SPIN LABELLING: AN AQUAPORIN-4 STUDY	0	0	https://www.embase.com/search/results?subaction=viewrecord&id=L2001202564&from=export http://dx.doi.org/10.1016/j.jalz.2018.06.1082							Alzheimer's and Dementia	14	7			P851-P852												10.1016/j.jalz.2018.06.1082	2018	2018-01-01				Alzheimer's Dementia	1552-5279										amyloid beta protein; aquaporin 4; biological marker; brain protein; endogenous compound; water; Alzheimer disease; animal experiment; animal model; apparent diffusion coefficient; arterial spin labeling; brain cortex; brain perfusion; brain tissue; clearance; conference abstract; controlled study; early diagnosis; hemodynamics; mouse; nonhuman; parenchyma; protein function; water transport; wild…
99	Repetition	Generic	Weih, M; Degirmenci, U; Kreil, S; Suttner, G; Schmidt, D; Kornhuber, J; Lewczuk, P; Kuwert, T	2011	Nuclear medicine diagnostic techniques in the era of pathophysiology-based CSF biomarkers for Alzheimer's disease	0	0	https://www.embase.com/search/results?subaction=viewrecord&id=L365509176&from=export http://dx.doi.org/10.3233/978-1-60750-793-2-163							Advances in Alzheimer's Disease	2				163-169												10.3233/978-1-60750-793-2-163	2011	2011-01-01					2210-5727										NCT01020838; amyloid beta protein[1-42]; amyloid precursor protein; amyloid protein; biological marker; carbon 11; fluorodeoxyglucose; fluorodeoxyglucose f 18; iodine 123; tau protein; Alzheimer disease; article; brain perfusion; cerebrospinal fluid analysis; contrast enhancement; diagnostic accuracy; diagnostic imaging; diagnostic value; differential diagnosis; diffuse Lewy body disease; frontot…
100	Repetition	Book Section	Weih, M; Degirmenci, ¨¹; Kreil, S; Suttner, G; Schmidt, D; Kornhuber, J; Lewczuk, P; Kuwert, T	2011	Nuclear Medicine Diagnostic Techniques in the Era of Pathophysiology-Based CSF Biomarkers for Alzheimer's Disease	0	0		Ashford, J W; Rosen, A; Adamson, M; Bayley, P; Sabri, O; Furst, A; Black, S E; Weiner, M							2				163-169												10.3233/978-1-60750-793-2-163					HANDBOOK OF IMAGING THE ALZHEIMER BRAIN		2210-5727
101	Repetition	Journal Article	Weih, M; Degirmenci, ¨¹; Kreil, S; Suttner, G; Schmidt, D; Kornhuber, J; Lewczuk, P; Kuwert, T	2011	Nuclear Medicine Diagnostic Techniques in the Era of Pathophysiology-Based CSF Biomarkers for Alzheimer's Disease	0	0								JOURNAL OF ALZHEIMERS DISEASE	26				97-103												10.3233/JAD-2011-0020	2011	2011-01-01				JOURNAL OF ALZHEIMERS DISEASE	1387-2877
102	Repetition	Journal Article	Juttukonda, M R; Stephens, K A; Yen, Y F; Howard, C M; Polimeni, J R; Rosen, B R; Salat, D H	2022	Oxygen extraction efficiency and white matter lesion burden in older adults exhibiting radiological evidence of capillary shunting	0	0								JOURNAL OF CEREBRAL BLOOD FLOW AND METABOLISM	42	10			1933-1943												10.1177/0271678X221105986	2022	2022-01-01				JOURNAL OF CEREBRAL BLOOD FLOW AND METABOLISM	0271-678X
103	Repetition	Journal Article	Yang, W J; Huang, W; Chen, S X	2014	Partial Volume Correction on ASL-MRI and Its Application on Alzheimer's Disease Diagnosis (vol 97, pg 2912, 2014)	0	0								IEICE TRANSACTIONS ON INFORMATION AND SYSTEMS	E97D	12			3252-3252												10.1587/transinf.2014e0004	2014	2014-01-01				IEICE TRANSACTIONS ON INFORMATION AND SYSTEMS	1745-1361
104	Repetition	Journal Article	Ding, B; Ling, H W; Zhang, Y; Huang, J; Zhang, H; Wang, T; Yan, F H	2014	Pattern of cerebral hyperperfusion in Alzheimer's disease and amnestic mild cognitive impairment using voxel-based analysis of 3D arterial spin-labeling imaging: initial experience	0	0								CLINICAL INTERVENTIONS IN AGING	9				493-500												10.2147/CIA.S58879	2014	2014-01-01				CLINICAL INTERVENTIONS IN AGING	1176-9092
105	Repetition	Journal Article	Barthel, H; Schroeter, M L; Hoffmann, K T; Sabri, O	2015	PET/MR in Dementia and Other Neurodegenerative Diseases	0	0								SEMINARS IN NUCLEAR MEDICINE	45	3			224-233												10.1053/j.semnuclmed.2014.12.003	2015	2015-01-01				SEMINARS IN NUCLEAR MEDICINE	0001-2998
106	Repetition	Journal Article	Sun, M F; Wang, Y L; Li, R Z; Jiang, J W; Zhang, Y L; Li, W Y; Zhang, Y; Jia, Z Y; Chappell, M; Xu, J	2022	Potential Diagnostic Applications of Multi-Delay Arterial Spin Labeling in Early Alzheimer's Disease: The Chinese Imaging, Biomarkers, and Lifestyle Study	0	0								FRONTIERS IN NEUROSCIENCE	16																10.3389/fnins.2022.934471	2022	2022-01-01				FRONTIERS IN NEUROSCIENCE	1662-453X
107	Repetition	Journal Article	Xia, M R; Chen, S; Shi, Y Y; Huang, Y; Xu, J L; Zhao, T; He, S; Wu, Y Y; Xu, C S; Zang, W Z; Zhang, J W	2015	Probable novel PSEN2 Pro123Leu mutation in a Chinese Han family of Alzheimer's disease	0	0								NEUROBIOLOGY OF AGING	36	12															10.1016/j.neurobiolaging.2015.09.003	2015	2015-01-01				NEUROBIOLOGY OF AGING	0197-4580
108	Repetition	Journal Article	Binnewijzend, M; Kuijer, J P A; Benedictus, M R; Wattjes, M P; Van Der Flier, W M; Scheltens, P; Barkhof, F	2011	Pseudo-continuous arterial Spin labeling at 3 t in alzheimer's disease-initial experience in a memory clinic	0	0	https://www.embase.com/search/results?subaction=viewrecord&id=L71809834&from=export http://dx.doi.org/10.1007/s00234-011-0914-7							Neuroradiology	53				S54												10.1007/s00234-011-0914-7	2011	2011-01-01				Neuroradiology	0028-3940										neuroradiology; European; memory; society; spin labeling; diagnosis; hospital; Alzheimer disease; human; patient; diagnosis related group; brain blood flow; algorithm; arm; gray matter; linear regression analysis; mild cognitive impairment; gender; cognition; early diagnosis; white matter lesion; Mini Mental State Examination; nuclear magnetic resonance imaging
109	Repetition	Journal Article	Marterstock, D C; Knott, M F X; Hoelter, P; Lang, S; Oberstein, T; Kornhuber, J; Doerfler, A; Schmidt, M A	2022	Pulsed Arterial Spin Labeling and Segmented Brain Volumetry in the Diagnostic Evaluation of Frontotemporal Dementia, Alzheimer's Disease and Mild Cognitive Impairment	0	0	https://www.embase.com/search/results?subaction=viewrecord&id=L637117639&from=export http://dx.doi.org/10.3390/tomography8010018							Tomography (Ann Arbor, Mich.)	8	1			229-244												10.3390/tomography8010018	2022	2022-01-01				Tomography	2379-139X										spin label; Alzheimer disease; brain; cognitive defect; diagnostic imaging; frontotemporal dementia; human; psychology
110	Repetition	Journal Article	Li, D X; Liu, Y C; Zeng, X C; Xiong, Z L; Yao, Y R; Liang, D Y; Qu, H; Xiang, H; Yang, Z G; Nie, L S; Wu, P Y; Wang, R P	2020	Quantitative Study of the Changes in Cerebral Blood Flow and Iron Deposition During Progression of Alzheimer's Disease	0	0								JOURNAL OF ALZHEIMERS DISEASE	78	1			439-452												10.3233/JAD-200843	2020	2020-01-01				JOURNAL OF ALZHEIMERS DISEASE	1387-2877
111	Repetition	Journal Article	Scott, C J; Jiao, J Q; Melbourne, A; Burgos, N; Cash, D M; De Vita, E; Markiewicz, P J; O'Connor, A; Thomas, D L; Weston, PSJ; Schott, J M; Hutton, B F; Ourselin, S	2019	Reduced acquisition time PET pharmacokinetic modelling using simultaneous ASL-MRI: proof of concept	0	0								JOURNAL OF CEREBRAL BLOOD FLOW AND METABOLISM	39	12			2419-2432												10.1177/0271678X18797343	2019	2019-01-01				JOURNAL OF CEREBRAL BLOOD FLOW AND METABOLISM	0271-678X
112	Repetition	Journal Article	Yan, L R; Liu, C Y; Wong, K P; Huang, S C; Mack, W J; Jann, K; Coppola, G; Ringman, J M; Wang, DJJ	2018	Regional association of pCASL-MRI with FDG-PET and PiB-PET in people at risk for autosomal dominant Alzheimer's disease	0	0								NEUROIMAGE-CLINICAL	17				751-760												10.1016/j.nicl.2017.12.003	2018	2018-01-01				NEUROIMAGE-CLINICAL	2213-1582
113	Repetition	Journal Article	Gao, Y Z; Zhang, J J; Liu, H; Wu, G Y; Xiong, L; Shu, M	2013	Regional Cerebral Blood Flow and Cerebrovascular Reactivity in Alzheimer's Disease and Vascular Dementia Assessed by Arterial Spin-labeling Magnetic Resonance Imaging	0	0								CURRENT NEUROVASCULAR RESEARCH	10	1			49-53												10.2174/156720213804806016	2013	2013-01-01				CURRENT NEUROVASCULAR RESEARCH	1567-2026
114	Repetition	Journal Article	Kim, S M; Kim, M J; Rhee, H Y; Ryu, C W; Kim, E J; Petersen, E T; Jahng, G H	2013	Regional cerebral perfusion in patients with Alzheimer's disease and mild cognitive impairment: effect of APOE Epsilon4 allele	0	0								NEURORADIOLOGY	55	1			25-34												10.1007/s00234-012-1077-x	2013	2013-01-01				NEURORADIOLOGY	0028-3940
115	Repetition	Journal Article	McKiernan, E F; Mak, E; Dounavi, M E; Wells, K; Ritchie, C; Williams, G; Su, L; O'Brien, J	2020	Regional hyperperfusion in cognitively normal <i>APOE</i> ε<i>4</i> allele carriers in mid-life: analysis of ASL pilot data from the PREVENT-Dementia cohort	0	0								JOURNAL OF NEUROLOGY NEUROSURGERY AND PSYCHIATRY	91	8			861-866												10.1136/jnnp-2020-322924	2020	2020-01-01				JOURNAL OF NEUROLOGY NEUROSURGERY AND PSYCHIATRY	0022-3050
116	Repetition	Journal Article	Kilroy, E; Apostolova, L; Liu, C L; Yan, L R; Ringman, J; Wang, DJJ	2014	Reliability of Two-Dimensional and Three-Dimensional Pseudo-Continuous Arterial Spin Labeling Perfusion MRI in Elderly Populations: Comparison With 15O-Water Positron Emission Tomography	0	0								JOURNAL OF MAGNETIC RESONANCE IMAGING	39	4			931-939												10.1002/jmri.24246	2014	2014-01-01				JOURNAL OF MAGNETIC RESONANCE IMAGING	1053-1807
117	Repetition	Journal Article	Burhan, A M; Bartha, R; Bocti, C; Borrie, M; Laforce, R J; Rosa-Neto, P; Soucy, J P	2013	Role of emerging neuroimaging modalities in patients with cognitive impairment: a review from the Canadian Consensus Conference on the Diagnosis and Treatment of Dementia 2012	0	0								ALZHEIMERS RESEARCH & THERAPY	5																10.1186/alz192	2013	2013-01-01				ALZHEIMERS RESEARCH & THERAPY	1758-9193
118	Repetition	Journal Article	Dashjamts, T; Yoshiura, T; Hiwatashi, A; Yamashita, K; Monji, A; Ohyagi, Y; Kamano, H; Kawashima, T; Kira, J; Honda, H	2011	Simultaneous Arterial Spin Labeling Cerebral Blood Flow and Morphological Assessments for Detection of Alzheimer's Disease	0	0								ACADEMIC RADIOLOGY	18	12			1492-1499												10.1016/j.acra.2011.07.015	2011	2011-01-01				ACADEMIC RADIOLOGY	1076-6332
119	Repetition	Journal Article	Jiang, J W; Wang, A X; Liu, Y; Yao, Z S; Sun, M F; Jiang, T L; Li, W Y; Jiang, S R; Zhang, X L; Wang, Y L; Zhang, Y; Jia, Z Y; Zou, X Y; Xu, J	2023	Spatiotemporal Characteristics of Regional Brain Perfusion Associated with Neuropsychiatric Symptoms in Patients with Alzheimer's Disease	0	0								JOURNAL OF ALZHEIMERS DISEASE	95	3			981-993												10.3233/JAD-230499	2023	2023-01-01				JOURNAL OF ALZHEIMERS DISEASE	1387-2877
120	Repetition	Journal Article	Dolui, S; Wang, Z; Shinohara, R T; Wolk, D A; Detre, J A; Alzheimers, Dis Neuroimaging Initia	2017	Structural Correlation-based Outlier Rejection (SCORE) algorithm for arterial spin labeling time series	0	0								JOURNAL OF MAGNETIC RESONANCE IMAGING	45	6			1786-1797												10.1002/jmri.25436	2017	2017-01-01				JOURNAL OF MAGNETIC RESONANCE IMAGING	1053-1807
121	Repetition	Journal Article	Xie, L; Das, S R; Pilania, A; Daffner, M; Stockbower, G E; Dolui, S; Yushkevich, P A; Detre, J A; Wolk, D A	2019	Task-enhanced arterial spin labeled perfusion MRI predicts longitudinal neurodegeneration in mild cognitive impairment	0	0								HIPPOCAMPUS	29	1			26-36												10.1002/hipo.23026	2019	2019-01-01				HIPPOCAMPUS	1050-9631
122	Repetition	Journal Article	Niu, X X; Guo, Y; Chang, Z Y; Li, T T; Chen, Y Y; Zhang, X C; Ni, H Y	2023	The correlation between changes in gray matter microstructure and cerebral blood flow in Alzheimer's disease	0	0								FRONTIERS IN AGING NEUROSCIENCE	15																10.3389/fnagi.2023.1205838	2023	2023-01-01				FRONTIERS IN AGING NEUROSCIENCE	1663-4365
123	Repetition	Journal Article	Meng, M; Liu, F; Ma, Y L; Qin, W; Guo, L N; Peng, S C; Gordon, M L; Wang, Y; Zhang, N	2023	The identification and cognitive correlation of perfusion patterns measured with arterial spin labeling MRI in Alzheimer's disease	0	0								ALZHEIMERS RESEARCH & THERAPY	15	1															10.1186/s13195-023-01222-9	2023	2023-01-01				ALZHEIMERS RESEARCH & THERAPY	1758-9193
124	Repetition	Journal Article	Lorenzini, L; Ingala, S; Wink, A M; Kuijer, JPA; Wottschel, V; Dijsselhof, M; Sudre, C H; Haller, S; Gispert, J D; Cash, D M; Thomas, D L; Vos, S B; Prados, F; Petr, J; Wolz, R; Palombit, A; Schwarz, A J; Chetelat, G; Payoux, P; Di Perri, C; Wardlaw, J M; Frisoni, G B; Foley, C; Fox, N C; Ritchie, C; Pernet, C; Waldman, A; Barkhof, F; Mutsaerts, HJMM; EPAD, Consortium	2022	The Open-Access European Prevention of Alzheimer?s Dementia (EPAD) MRI dataset and processing workflow	0	0								NEUROIMAGE-CLINICAL	35																10.1016/j.nicl.2022.103106	2022	2022-01-01				NEUROIMAGE-CLINICAL	2213-1582
125	Repetition	Journal Article	Binnewijzend, M; Kuijer, J; Van Der Flier, W; Benedictus, M; M?ller, C; Pijnenburg, Y; Lemstra, E; Prins, N; Wattjes, M; Van Berckel, B; Scheltens, P; Barkhof, F	2013	The role of ASL-measured cerebral blood flow in the differential diagnosis of Alzheimer's disease, frontotemporal dementiaanddementia with lewy bodies	0	0	https://www.embase.com/search/results?subaction=viewrecord&id=L71415880&from=export http://dx.doi.org/10.1016/j.jalz.2013.05.058							Alzheimer's and Dementia	9	4			P38												10.1016/j.jalz.2013.05.058	2013	2013-01-01				Alzheimer's Dementia	1552-5260										differential diagnosis; brain blood flow; Lewy body; Alzheimer disease; human; patient; dementia; female; brain; imaging; Mini Mental State Examination; frontotemporal dementia; diffuse Lewy body disease; memory; hospital; white matter; preservation; perfusion; temporal cortex; diseases; nuclear magnetic resonance imaging; analysis of variance
126	Repetition	Journal Article	Kuhn, T; Becerra, S; Duncan, J; Spivak, N; Dang, B H; Habelhah, B; Mahdavi, K D; Mamoun, M; Whitney, M; Pereles, F S; Bystritsky, A; Jordan, S E	2021	Translating state-of-the-art brain magnetic resonance imaging (MRI) techniques into clinical practice: multimodal MRI differentiates dementia subtypes in a traditional clinical setting	0	0								QUANTITATIVE IMAGING IN MEDICINE AND SURGERY	11	9			4056-+												10.21037/qims-20-1355	2021	2021-01-01				QUANTITATIVE IMAGING IN MEDICINE AND SURGERY	2223-4292
127	Repetition	Journal Article	Sible, I J; Yew, B; Dutt, S; Bangen, K J; Li, Y R; Nation, D A; Alzheimers, Dis Neuroimaging Initia	2021	Visit-to-visit blood pressure variability and regional cerebral perfusion decline in older adults	0	0								NEUROBIOLOGY OF AGING	105				57-63												10.1016/j.neurobiolaging.2021.04.009	2021	2021-01-01				NEUROBIOLOGY OF AGING	0197-4580
128	Repetition	Journal Article	Rane, S; Owen, J; Hippe, D S; Cholerton, B; Zabetian, C P; Montine, T; Grabowski, T J	2020	White Matter Lesions in Mild Cognitive Impairment and Idiopathic Parkinson's Disease: Multimodal Advanced MRI and Cognitive Associations	0	0								JOURNAL OF NEUROIMAGING	30	6			843-850												10.1111/jon.12778	2020	2020-01-01				JOURNAL OF NEUROIMAGING	1051-2284
129	Repetition	Journal Article	周銮; 印惠; 佘雨隆; 杨海侠	2022	磁共振波谱成像(MRS)和动脉自旋标记脑灌注在阿尔茨海默病早期诊断中的应用价值分析	0	0								影像研究与医学应用	6	17			71-73																			2096-3807										阿尔茨海默病; 磁共振波谱成像; 动脉自旋标记脑灌注; 诊断; 应用价值
130	Repetition	Journal Article	郑泽熙; 马国林; 邓明秀	2021	动脉自旋标记MRI灌注成像技术早期诊断阿尔茨海默病的应用效果	0	0								中国医学工程	29	9			86-88																			1672-2019										阿尔茨海默病; 动脉自旋标记; 磁共振灌注成像; 灰质; 脑血流量
131	Repetition	Journal Article	郑泽熙; 马国林; 邓明秀	2021	动脉自旋标记MRI灌注成像技术早期诊断阿尔茨海默病的应用效果	0	0	https://d.wanfangdata.com.cn/periodical/ChlQZXJpb2RpY2FsQ0hJTmV3UzIwMjMwODMxEg96Z3l4Z2MyMDIxMDkwMjIaCG93cmoxOHRh							中国医学工程	29	9			86-88												10.19338/j.issn.1672-2019.2021.09.022																	阿尔茨海默病; 动脉自旋标记; 磁共振灌注成像; 灰质; 脑血流量
132	Repetition	Journal Article	杨小龙; 曹杰; 惠辉	2020	动脉自旋标记MRI灌注成像在诊断早老年痴呆患者中的应用	0	0	https://d.wanfangdata.com.cn/periodical/ChlQZXJpb2RpY2FsQ0hJTmV3UzIwMjMwODMxEhVnd3l4LXdseXh5a2YyMDIwMDEwMDUaCG93cmoxOHRh							神经损伤与功能重建	15	1			17-21												10.16780/j.cnki.sjssgncj.2020.01.005																	动脉自旋标记MRI灌注成像; 早老性痴呆; 阿尔茨海默病; 额颞叶痴呆
133	Repetition	Journal Article	杨小龙; 曹杰; 惠辉	2020	动脉自旋标记MRI灌注成像在诊断早老年痴呆患者中的应用	0	0	https://link.cnki.net/doi/10.16780/j.cnki.sjssgncj.2020.01.005							神经损伤与功能重建	15	01			17-21												10.16780/j.cnki.sjssgncj.2020.01.005							1001-117X										动脉自旋标记MRI灌注成像;早老性痴呆;阿尔茨海默病;额颞叶痴呆
134	Repetition	Journal Article			动脉自旋标记成像技术联合认知评分诊断阿尔茨海默病研究	0	0
135	Repetition	Journal Article	王子含; 闫少珍; 崔碧霄; 杨宏伟; 齐志刚; 卢洁	2022	动脉自旋标记成像技术联合认知评分诊断阿尔茨海默病研究	0	0	https://kns.cnki.net/kcms2/article/abstract?v=o5eMcsLgsI4YPL_gC5beOd1fwGMoKSzvFxb4kh8NWjq9qM5GyxhcRcoEbrVB5HnYLr_qIbdj4gErSAaDIZUvCaae55MKJpCmhI30BGSklg-wiz5yNw5cvB_3bMmhuyotfVKiPB1jc4DQsM0isyivCQ==&uniplatform=NZKPT&language=CHS							中华老年心脑血管病杂志	24	02			171-175																			1009-0126										自旋标记物;阿尔茨海默病;磁共振成像;脑血管循环
136	Repetition	Journal Article			动脉自旋标记成像在阿尔兹海默病诊断应用中的研究进展	0	0
137	Repetition	Journal Article	朱琳; 张志珺	2016	动脉自旋标记成像在阿尔兹海默病诊断应用中的研究进展	0	0	http://qikan.cqvip.com/Qikan/Article/Detail?id=669205064							东南大学学报：医学版	35	3			422-426																			1671-6264										阿尔兹海默病; 动脉自旋标记成像; Β淀粉样蛋白; 血管功能障碍; 综述
138	Repetition	Journal Article	朱琳; 张志珺	2016	动脉自旋标记成像在阿尔兹海默病诊断应用中的研究进展	0	0	https://d.wanfangdata.com.cn/periodical/ChlQZXJpb2RpY2FsQ0hJTmV3UzIwMjMwODMxEhJuanRkeXh5eGIyMDE2MDMwMjkaCG93cmoxOHRh							东南大学学报（医学版）	35	3			422-426												10.3969/j.issn.1671-6264.2016.03.029																	阿尔兹海默病; 动脉自旋标记成像; β淀粉样蛋白; 血管功能障碍; 综述
139	Repetition	Journal Article	郑泽熙; 马国林; 邓明秀	2021	结合氢质子磁共振波谱成像与磁共振动脉自旋标记技术对阿尔茨海默病早期诊断的应用研究	0	0	https://d.wanfangdata.com.cn/periodical/ChlQZXJpb2RpY2FsQ0hJTmV3UzIwMjMwODMxEhBqaWxpbnl4MjAyMTEyMDUxGghvd3JqMTh0YQ%3D%3D							吉林医学	42	12			2965-2966												10.3969/j.issn.1004-0412.2021.12.051																	氢质子; 磁共振波谱; 动脉自旋标记技术; 阿尔茨海默病; 脑区血流量
140	Repetition	Journal Article	郑泽熙; 马国林; 邓明秀	2021	结合氢质子磁共振波谱成像与磁共振动脉自旋标记技术对阿尔茨海默病早期诊断的应用研究	0	0	https://kns.cnki.net/kcms2/article/abstract?v=o5eMcsLgsI4ffbkxZBKcojaFzJHjiDRjP4CvN_LwlyQQc3N-YbCK2hQKoUHHPtJh4FPA5N_VnbdV71GCakmzidry9TgqPGVbKq5MADuWfGB2W5kWaBcfTD2p9ji4zSUHW92CrP5fADRf-b03N2WO-Q==&uniplatform=NZKPT&language=CHS							吉林医学	42	12			2965-2966																			1004-0412										氢质子;磁共振波谱;动脉自旋标记技术;阿尔茨海默病;脑区血流量
141	Repetition	Journal Article	肖铮; 刘树学; 洪云恒; 曹明明; 陈菁	2017	三维动脉自旋标记成像技术下的阿尔茨海默病病人脑血流灌注特征分析	0	0								中西医结合心脑血管病杂志	15	12			1438-1440																			1672-1349										阿尔兹海默病; 动脉自旋标记; 脑血流灌注; 标记物
142	Repetition	Journal Article	肖铮; 刘树学; 洪云恒; 曹明明; 陈菁	2017	三维动脉自旋标记成像技术下的阿尔茨海默病病人脑血流灌注特征分析	0	0	https://d.wanfangdata.com.cn/periodical/ChlQZXJpb2RpY2FsQ0hJTmV3UzIwMjMwODMxEhV6eHlqaHhueGdienoyMDE3MTIwMDUaCG93cmoxOHRh							中西医结合心脑血管病杂志	15	12			1438-1440												10.3969/j.issn.1672-1349.2017.12.005																	阿尔兹海默病; 动脉自旋标记; 脑血流灌注; 标记物
143	Repetition	Journal Article	黄伟; 陈光	2015	一种改善动脉自旋标记磁共振图像中部分容积效应的新算法	0	0	http://qikan.cqvip.com/Qikan/Article/Detail?id=665109265							西北工业大学学报	33	3			516-523																			1000-2758										算法; 有约束最优化; 实验设计; 诊断; 拉格朗日乘数; 线性回归; 磁共振成像; 最优化; 信噪比; 光谱分辨率; 支持向量机; 动脉自旋标记; 大脑血流量; 老年痴呆症; 磁共振图像; 部分容积效应
144	Repetition	Journal Article	黄伟; 陈光	2015	一种改善动脉自旋标记磁共振图像中部分容积效应的新算法	0	0	https://d.wanfangdata.com.cn/periodical/ChlQZXJpb2RpY2FsQ0hJTmV3UzIwMjMwODMxEhF4Ymd5ZHh4YjIwMTUwMzAyNxoIb3dyajE4dGE%3D							西北工业大学学报		3			516-523												10.3969/j.issn.1000-2758.2015.03.027																	算法; 有约束最优化; 实验设计; 诊断; 拉格朗日乘数; 线性回归; 磁共振成像; 最优化; 信噪比; 光谱分辨率; 支持向量机; 动脉自旋标记; 大脑血流量; 老年痴呆症; 磁共振图像; 部分容积效应
145	Repetition	Journal Article	Steketee, R M E; Bron, E E; Meijboom, R; Houston, G C; Klein, S; Mutsaerts, H J M M; 娄炎燚	2016	应用MR动脉自旋标记技术早期鉴别诊断早老性阿尔茨海默病与额颞叶痴呆	0	0	https://link.cnki.net/doi/10.19300/j.2016.e0129							国际医学放射学杂志	39	02			207-208												10.19300/j.2016.e0129							1674-1897
[truncated: 32 more columns]

## Sheet: Systematic review and meta
NO.	Reasons of excluded studies	Reference Type	Author	Year	Title	Priority	Star	URL	Secondary Author	Translated Secondary Author	Secondary Title	Translated Secondary Title	Place Published	Publisher	Journal	Volume	Issue	Number of Volumes	Number	Pages	Number of Words	Price	Section	Tertiary Author	Translated Tertiary Author	Tertiary Title	Translated Tertiary Title	Cited Count	Num of Bibliographies	Bibliographies	Edition	DOI	Date Displayed	Date	Type of Work	Subsidiary Author	Short Title	Alternate Title	ISBN/ISSN	Original Publication	Reprint Edition	Reviewed Item	Accession Number	Call Number	Subject Category	Category	Tags	BibTeX Key	Keywords
1	Systematic review and meta-analysis	Journal Article	毛琳玲; 钱海蓉	2017	3D动脉自旋标记技术测定阿尔茨海默病脑血流灌注的研究进展	0	0	https://link.cnki.net/urlid/11.4468.R.20170407.1134.062							中华老年心脑血管病杂志	19	04			445-448																			1009-0126										阿尔茨海默病;认知障碍;淀粉样β蛋白;自旋标记物
2	Systematic review and meta-analysis	Journal Article	Ma, H R; Pan, P L; Sheng, L Q; Dai, Z Y; Wang, G D; Luo, R; Chen, J H; Xiao, P R; Zhong, J G; Shi, H C	2017	Aberrant pattern of regional cerebral blood flow in Alzheimer's disease: a voxel-wise meta-analysis of arterial spin labeling MR imaging studies	0	0								ONCOTARGET	8	54			93196-93208												10.18632/oncotarget.21475	2017	2017-01-01				ONCOTARGET	1949-2553
3	Systematic review and meta-analysis	Journal Article	Tang, T; Huang, L; Zhang, Y S; Li, Z F; Liang, S X	2022	Aberrant pattern of regional cerebral blood flow in mild cognitive impairment: A meta-analysis of arterial spin labeling magnetic resonance imaging	0	0								FRONTIERS IN AGING NEUROSCIENCE	14																10.3389/fnagi.2022.961344	2022	2022-01-01				FRONTIERS IN AGING NEUROSCIENCE	1663-4365
4	Systematic review and meta-analysis	Journal Article	Madani Neishaboori, A; Eshraghi, A; Tasouji Asl, A; Shariatpanahi, M; Yousefifard, M; Gorji, A	2022	Adipose tissue-derived stem cells as a potential candidate in treatment of Alzheimer's disease: A systematic review on preclinical studies	0	0	https://www.embase.com/search/results?subaction=viewrecord&id=L2018647170&from=export http://dx.doi.org/10.1002/prp2.977							Pharmacology Research and Perspectives	10	4															10.1002/prp2.977	2022	2022-01-01				Pharmacol. Res. Perspect.	2052-1707										amyloid beta protein; adipogenesis; adipose derived stem cell; allograft; Alzheimer disease; brain region; cognitive defect; dementia; elevated plus maze test; exosome; experimental behavioral test; forced swim test; hippocampus; mesenchymal stem cell; meta analysis; Morris water maze test; neocortex; neuroapoptosis; nonhuman; novel object recognition test; open field test; passive avoidance lear…
5	Systematic review and meta-analysis	Journal Article	Haidar, H; Majzoub, R E; Hajeer, S; Abbas, L A	2023	Arterial spin labeling (ASL-MRI) versus fluorodeoxyglucose-PET (FDG-PET) in diagnosing dementia: a systematic review and meta-analysis	0	0								BMC NEUROLOGY	23	1															10.1186/s12883-023-03432-y	2023	2023-01-01				BMC NEUROLOGY	1471-2377
6	Systematic review and meta-analysis	Journal Article	Alsop, D C; Dai, W; Grossman, M; Detre, J A	2010	Arterial spin labeling blood flow MRI: Its Role in the early characterization of Alzheimer's disease	0	0	https://www.embase.com/search/results?subaction=viewrecord&id=L359163625&from=export http://dx.doi.org/10.3233/JAD-2010-091699							Journal of Alzheimer's Disease	20	3			871-880												10.3233/JAD-2010-091699	2010	2010-01-01				J. Alzheimer's Dis.	1387-2877										acetazolamide; apolipoprotein E; caffeine; carbon dioxide; Alzheimer disease; amygdala; arterial blood; arterial spin labeling; basal ganglion; blood flowmetry; brain artery; brain atrophy; brain blood flow; brain cortex; brain function; brain ischemia; brain perfusion; brain region; brain tissue; cingulate gyrus; dementia; diagnostic accuracy; diagnostic value; disease severity; frontotemporal d…
7	Systematic review and meta-analysis	Journal Article	Milano, W; Saturnino, C; Capasso, A	2013	Behavioural and psychological symptoms of dementia: An overview	0	0	https://www.embase.com/search/results?subaction=viewrecord&id=L370306767&from=export							Current Neurobiology	4	1-2			31-34													2013	2013-01-01				Curr. Neurobiol.	0975-9042										acetylcholine; serotonin; agitation; Alzheimer disease; article; behavior disorder; Behavioural Pathology in Alzheimer Disease Rating Scale; clinical feature; Clinical Insight Rating Scale; cognitive defect; Cohen Mansfield Agitation Inventory; delusion; dementia; depression; disease classification; disease severity; Hamilton Depression Rating Scale; human; neurobiology; neurochemistry; neuropath…
8	Systematic review and meta-analysis	Journal Article	Zhang, N; Gordon, M L; Goldberg, T E	2017	Cerebral blood flow measured by arterial spin labeling MRI at resting state in normal aging and Alzheimer's disease	0	0	https://www.embase.com/search/results?subaction=viewrecord&id=L613495717&from=export http://dx.doi.org/10.1016/j.neubiorev.2016.11.023							Neuroscience and Biobehavioral Reviews	72				168-175												10.1016/j.neubiorev.2016.11.023	2017	2017-01-01				Neurosci. Biobehav. Rev.	1873-7528										biological marker; aging; Alzheimer disease; arterial spin labeling; blood brain barrier; brain blood flow; differential diagnosis; early diagnosis; frontotemporal dementia; functional magnetic resonance imaging; human; image analysis; image processing; imaging and display; mild cognitive impairment; neuroimaging; priority journal; review; sensitivity and specificity; signal noise ratio; three-di…
9	Systematic review and meta-analysis	Journal Article	Wang, Z	2014	Characterizing early alzheimer's disease and disease progression using hippocampal volume and arterial spin labeling perfusion MRI	0	0	https://www.embase.com/search/results?subaction=viewrecord&id=L600273221&from=export http://dx.doi.org/10.3233/JAD-141419							Journal of Alzheimer's Disease	42				S495-S502												10.3233/JAD-141419	2014	2014-01-01				J. Alzheimer's Dis.	1875-8908										Alzheimer disease; arterial spin labeling perfusion magnetic resonance imaging; brain blood flow; brain size; cross-sectional study; disease course; disease severity; early diagnosis; follow up; hippocampal volume; human; longitudinal study; nuclear magnetic resonance imaging; review; sensitivity and specificity
10	Systematic review and meta-analysis	Journal Article	Fan, A P; Jahanian, H; Holdsworth, S J; Zaharchuk, G	2016	Comparison of cerebral blood flow measurement with [<SUP>15</SUP>O]-water positron emission tomography and arterial spin labeling magnetic resonance imaging: A systematic review	0	0								JOURNAL OF CEREBRAL BLOOD FLOW AND METABOLISM	36	5			842-861												10.1177/0271678X16636393	2016	2016-01-01				JOURNAL OF CEREBRAL BLOOD FLOW AND METABOLISM	0271-678X
11	Systematic review and meta-analysis	Journal Article	Rom¨¢n, G; Pascual, B	2012	Contribution of Neuroimaging to the Diagnosis of Alzheimer's Disease and Vascular Dementia	0	0	https://www.embase.com/search/results?subaction=viewrecord&id=L368006992&from=export http://dx.doi.org/10.1016/j.arcmed.2012.10.018							Archives of Medical Research	43	8			671-676												10.1016/j.arcmed.2012.10.018	2012	2012-01-01				Arch. Med. Res.	0188-4409										amyloid beta protein[1-42]; florbetapir f 18; fluorodeoxyglucose f 18; hexamethylpropylene amine oxime technetium tc 99m; n sec butyl 1 (2 chlorophenyl) n methyl 3 isoquinolinecarboxamide c 11; Pittsburgh compound B; tau protein; Alzheimer disease; brain atrophy; brain blood flow; computer assisted tomography; cortical thickness (brain); diffusion tensor imaging; disease course; early diagnosis; …
12	Systematic review and meta-analysis	Journal Article	Giorelli, M	2023	Current and future perspectives of an early diagnosis of cognitive impairment	0	0	https://www.embase.com/search/results?subaction=viewrecord&id=L2022683080&from=export http://dx.doi.org/10.3389/fneur.2023.1171681							Frontiers in Neurology	14																10.3389/fneur.2023.1171681	2023	2023-01-01				Front. Neurol.	1664-2295										Alzheimer disease; cognitive defect; dementia; diagnosis; early diagnosis; human; note
13	Systematic review and meta-analysis	Journal Article	Lindner, T; Bolar, D S; Achten, E; Barkhof, F; Bastos-Leite, A J; Detre, J A; Golay, X; G¨¹nther, M; Wang, D J J; Haller, S; Ingala, S; J?ger, H R; Jahng, G H; Juttukonda, M R; Keil, V C; Kimura, H; Ho, M L; Lequin, M; Lou, X; Petr, J; Pinter, N; Pizzini, F B; Smits, M; Sokolska, M; Zaharchuk, G; Mutsaerts, H J M M	2023	Current state and guidance on arterial spin labeling perfusion MRI in clinical neuroimaging	0	0	https://www.embase.com/search/results?subaction=viewrecord&id=L2021235959&from=export http://dx.doi.org/10.1002/mrm.29572							Magnetic Resonance in Medicine	89	5			2024-2047												10.1002/mrm.29572	2023	2023-01-01				Magn. Reson. Med.	1522-2594										acetazolamide; carbon dioxide; gadolinium; ketamine; propofol; temozolomide; water o 15; acute ischemic stroke; Alzheimer disease; arterial spin labeling; article; brain arteriovenous malformation; brain blood flow; brain tumor; carotid stenosis; degenerative disease; diffusion weighted imaging; epilepsy; fluid-attenuated inversion recovery imaging; glioma; gray matter volume; human; image proces…
14	Systematic review and meta-analysis	Journal Article	Yoshiura, T; Hiwatashi, A; Yamashita, K; Kamano, H; Nagao, E; Honda, H	2010	Diagnosis of Alzheimer's disease: Two MRI-based approaches	0	0	https://www.embase.com/search/results?subaction=viewrecord&id=L360213355&from=export http://dx.doi.org/10.1177/197140091002300504							Neuroradiology Journal	23	5			547-553												10.1177/197140091002300504	2010	2010-01-01				Neuroradiol. J.	1971-4009										Alzheimer disease; arterial spin labeling; article; brain blood flow; diffusion tensor imaging; diffusion weighted imaging; gray matter; hippocampus; human; nerve degeneration; nuclear magnetic resonance imaging; perfusion; single photon emission computed tomography; white matter
15	Systematic review and meta-analysis	Journal Article	Marcolini, S; Frentz, I; Sanchez-Catasus, C A; Mondragon, J D; Feltes, P K; van der Hoorn, A; Borra, R J H; Ikram, M A; Dierckx, R A J O; De Deyn, P P	2022	Effects of interventions on cerebral perfusion in the Alzheimer's disease spectrum: A systematic review	0	0	https://www.embase.com/search/results?subaction=viewrecord&id=L2018776553&from=export http://dx.doi.org/10.1016/j.arr.2022.101661							Ageing Research Reviews	79																10.1016/j.arr.2022.101661	2022	2022-01-01				Ageing Res. Rev.	1872-9649										citicoline; conjugated estrogen; donepezil; galantamine; lactate sodium; lanabecestat; linopirdine; memantine; metformin; methylene blue; nilvadipine; omega 3 fatty acid; phosphatidylcholine; Polypodium leucotomos extract; rivastigmine; selegiline; tacrine; adult; aerobic exercise; aged; Alzheimer disease; arterial spin labeling; blood brain barrier; brain blood flow; brain perfusion; cognitive t…
16	Systematic review and meta-analysis	Journal Article	Giesel, F L; Hempel, A; Sch?nknecht, P; W¨¹stenberg, T; Weber, M A; Schr?der, J; Essig, M	2003	Functional magnetic resonance imaging and dementia	0	0	https://www.embase.com/search/results?subaction=viewrecord&id=L36966294&from=export http://dx.doi.org/10.1007/s00117-003-0918-3							Radiologe	43	7			558-561												10.1007/s00117-003-0918-3	2003	2003-01-01				RadiologeFunktionelle magnetresonanz-tomographie und demenz	0033-832X										aging; Alzheimer disease; article; brain metabolism; brain perfusion; brain radiography; dementia; human; memory; neurobiology; neuropsychology; nuclear magnetic resonance imaging; parietal lobe; temporal lobe
17	Systematic review and meta-analysis	Journal Article	Moyaert, P; Oyeniran, O; Dassanayake, P; Liu, L; Petr, J; Achten, E; Mutsaerts, H; Hicks, J; Guenther, M; Anazodo, U	2022	Head-to-Head Comparison of PET and ASL-MRI BBB Permeability measurements for Dementia Imaging: Study Protocol	0	0	https://www.embase.com/search/results?subaction=viewrecord&id=L640151206&from=export http://dx.doi.org/10.1007/s00259-022-05924-4							European Journal of Nuclear Medicine and Molecular Imaging	49				S550												10.1007/s00259-022-05924-4	2022	2022-01-01				Eur. J. Nucl. Med. Mol. Imaging	1619-7089										aquaporin 4; endogenous compound; water; adult; Alzheimer disease; animal experiment; area under the curve ratio; arterial blood; arterial spin labeling; blood brain barrier; blood sampling; conference abstract; controlled study; dementia; female; human; ischemic stroke; male; mild cognitive impairment; nonhuman; nuclear magnetic resonance imaging; pig; preclinical study; preliminary data; quanti…
18	Systematic review and meta-analysis	Journal Article	Schuff, N; Zhu, X P	2007	Imaging of mild cognitive impairment and early dementia	0	0								BRITISH JOURNAL OF RADIOLOGY	80				S109-S114												10.1259/bjr/63830887	2007	2007-01-01				BRITISH JOURNAL OF RADIOLOGY	0007-1285
19	Systematic review and meta-analysis	Journal Article	Learmont-Walker, D	2015	Literature review comparing SPECT cerebral perfusion imaging and arterial spin labelled MRI or the diagnosis of dementia	0	0	https://www.embase.com/search/results?subaction=viewrecord&id=L72061442&from=export http://dx.doi.org/10.1111/1754-9485.12400							Journal of Medical Imaging and Radiation Oncology	59				189-190												10.1111/1754-9485.12400	2015	2015-01-01				J. Med. Imaging Radiat. Oncol.	1754-9477										biological marker; New Zealand; scintigraphy; college; diagnosis; dementia; brain perfusion; radiologist; human; Australian; single photon emission computed tomography; nuclear magnetic resonance imaging; imaging; brain; patient; population; nerve degeneration; therapy; physician; nerve cell degeneration; Australia; prevalence; brain metabolism; Alzheimer disease; exposure; radiation; pathology; …
20	Systematic review and meta-analysis	Journal Article	Liu, Q P; Zhang, X Z	2023	Multimodality neuroimaging in vascular mild cognitive impairment: A narrative review of current evidence	0	0								FRONTIERS IN AGING NEUROSCIENCE	15																10.3389/fnagi.2023.1073039	2023	2023-01-01				FRONTIERS IN AGING NEUROSCIENCE	1663-4365
21	Systematic review and meta-analysis	Journal Article	Huang, D; Guo, Y L; Guan, X Y; Pan, L J; Zhu, Z Y; Chen, Z; Dijkhuizen, R M; Duering, M; Yu, F; Boltze, J; Li, P Y	2023	Recent advances in arterial spin labeling perfusion MRI in patients with vascular cognitive impairment	0	0								JOURNAL OF CEREBRAL BLOOD FLOW AND METABOLISM	43	2			173-184												10.1177/0271678X221135353	2023	2023-01-01				JOURNAL OF CEREBRAL BLOOD FLOW AND METABOLISM	0271-678X
22	Systematic review and meta-analysis	Journal Article	Hernandez-Garcia, L; Lahiri, A; Schollenberger, J	2019	Recent progress in ASL	0	0								NEUROIMAGE	187				3-16												10.1016/j.neuroimage.2017.12.095	2019	2019-01-01				NEUROIMAGE	1053-8119
23	Systematic review and meta-analysis	Journal Article	Zivanovic, M; Trenkic, A A; Milosevic, V; Stojanov, D; Misic, M; Radovanovic, M; Radovanovic, V	2023	The role of magnetic resonance imaging in the diagnosis and prognosis of dementia	0	0								BIOMOLECULES AND BIOMEDICINE	23	2			209-224												10.17305/bjbms.2022.8085	2023	2023-01-01				BIOMOLECULES AND BIOMEDICINE	2831-0896
24	Systematic review and meta-analysis	Journal Article	Kapasouri, E M; Ioannidis, D C; Cameron, D; Vassiliou, V S; Hornberger, M	2022	The Utility of Arterial Spin Labeling MRI in Medial Temporal Lobe as a Vascular Biomarker in Alzheimer's Disease Spectrum: A Systematic Review and Meta-Analysis	0	0								DIAGNOSTICS	12	12															10.3390/diagnostics12122967	2022	2022-01-01				DIAGNOSTICS	2075-4418
25	Systematic review and meta-analysis	Journal Article	巴成慧; 王鑫雨; 高文鑫; 姜兴岳; 许昌	2021	磁共振成像在阿尔茨海默病诊断中的研究进展	0	0	https://link.cnki.net/doi/10.19739/j.cnki.issn1001-9510.2021.04.017							滨州医学院学报	44	04			306-308												10.19739/j.cnki.issn1001-9510.2021.04.017							1001-9510										阿尔茨海默病;结构性磁共振成像;功能性磁共振成像;早期诊断
26	Systematic review and meta-analysis	Journal Article	刘尚志; 顾昀帆; 包雨琦; 任立松; 林丽; 王平	2021	从“活血化瘀”理论论治阿尔茨海默病的研究进展	0	0	http://qikan.cqvip.com/Qikan/Article/Detail?id=7105588939							中国中医基础医学杂志	27	8			1342-1344+I0002,I0003																			1006-3250										活血化瘀; 阿尔茨海默病; 血管假说; 治疗应用
27	Systematic review and meta-analysis	Journal Article	朱琳; 张志珺	2016	动脉自旋标记成像在阿尔兹海默病诊断应用中的研究进展	0	0	https://kns.cnki.net/kcms2/article/abstract?v=o5eMcsLgsI57IYgC5_HpfoG0FyxlMj0Jh8Z849KI3_nnWVaFw_-k8ir3dcs3g0Z_BbFZjEGlmV1Rhi0nLTA7ePZm50uTCRn7xaigz62jlkIAHnvHfF4iJIzSMxEPV-Tia92z41I0BIJUuiZoCnhqow==&uniplatform=NZKPT&language=CHS							东南大学学报(医学版)	35	03			422-426																			1671-6264										阿尔兹海默病;动脉自旋标记成像;β淀粉样蛋白;血管功能障碍;综述
28	Systematic review and meta-analysis	Journal Article	叶靓; 张劼; 罗本燕; 叶祥明	2019	动脉自旋标记技术在认知功能障碍性疾病领域的应用进展	0	0	http://qikan.cqvip.com/Qikan/Article/Detail?id=7100942439							国际脑血管病杂志	27	11			849-852																			1673-4165										认知障碍; 磁共振成像; 自旋标记物; 脑血管循环
29	Systematic review and meta-analysis	Journal Article	徐莉; 林敏; 钱琦; 金平	2016	功能磁共振成像在轻度认知障碍患者中的应用研究进展	0	0	https://kns.cnki.net/kcms2/article/abstract?v=o5eMcsLgsI7OeKkDEcKFRYFq9TVq9KLAV8Skx7s6U-dh6Dvu36puwMpk0MmnfRg5iWevXtoodxG6DPmFL_B65Rr6cgJSvz_xh-vdIV-yxMUHiVGfCIsds0bynWzVj-7OLIGIEdvl5EMnLihi3TBT0w==&uniplatform=NZKPT&language=CHS							中国现代医生	54	23			156-159																			1673-9701										轻度认知障碍;阿尔茨海默病;功能磁共振成像;早期诊断
30	Systematic review and meta-analysis	Journal Article	崔程凯; 张国伟	2018	功能磁共振成像在职业性噪声聋诊断应用中的研究进展	0	0	http://qikan.cqvip.com/Qikan/Article/Detail?id=7000429929							实用医技杂志	25	2			184-186																			1671-5098										职业性噪声聋; 功能磁共振成像; 诊断; 听觉系统; 反应迟钝; 识别能力; 工业噪声; 长期接触
31	Systematic review and meta-analysis	Journal Article	李晓莎; 李向雨; 李睿; 吕佩源	2018	认知损害患者的动脉自旋标记磁共振成像	0	0	https://d.wanfangdata.com.cn/periodical/ChlQZXJpb2RpY2FsQ0hJTmV3UzIwMjMwODMxEhVnd3l4LW54Z2piZmMyMDE4MTAwMTEaCG93cmoxOHRh							国际脑血管病杂志	26	10			780-783												10.3760/cma.j.issn.1673-4165.2018.10.011																	认知障碍; 脑血管障碍; 阿尔茨海默病; 神经影像; 自旋标记物; 脑血管循环
32	Systematic review and meta-analysis	Journal Article	毕晟; 闫少珍; 卢洁	2023	行为变异型额颞叶痴呆的多模态MRI研究进展	0	0	http://qikan.cqvip.com/Qikan/Article/Detail?id=7110366813							中国医学影像学杂志	31	8			887-891																			1005-5185										额颞叶痴呆; 运动神经元病; 行为障碍; 磁共振成像; 综述
[truncated: 32 more columns]

## Sheet: Meetings, cases and comments
NO.	Reasons of excluded studies	Reference Type	Author	Year	Title	Priority	Star	URL	Secondary Author	Translated Secondary Author	Secondary Title	Translated Secondary Title	Place Published	Publisher	Journal	Volume	Issue	Number of Volumes	Number	Pages	Number of Words	Price	Section	Tertiary Author	Translated Tertiary Author	Tertiary Title	Translated Tertiary Title	Cited Count	Num of Bibliographies	Bibliographies	Edition	DOI	Date Displayed	Date	Type of Work	Subsidiary Author	Short Title	Alternate Title	ISBN/ISSN	Original Publication	Reprint Edition	Reviewed Item	Accession Number	Call Number	Subject Category	Category	Tags	BibTeX Key	Keywords
1	Meetings, cases and comments	Conference Proceedings	陈旭高	2015	3.0磁共振ASL及MRS技术在阿尔茨海默病中的研究	0	0	https://kns.cnki.net/kcms2/article/abstract?v=o5eMcsLgsI7wRLjZ5pSGW5RMZZN1eIHW9EltxfcM-foYfC_aUbY-JiUSf3ojtv1ovvLvo2BgD4BQD90GwpuiOwsQrAtd3lcI7ybJ4YVVrTDu4q1naPkNHg8PIOchyhFabprXR6Pn28m5fLU-0clh-Q==&uniplatform=NZKPT&language=CHS			2015浙江省医学会影像技术学首届学术年会		中国浙江杭州							1						2015浙江省医学会影像技术学首届学术年会论文汇编										浙江省医学会影像技术学分会
2	Meetings, cases and comments	Journal Article	Mutoh, T; Eguchi, K; Yamamoto, S; Yasui, N; Taki, Y	2019	Arterial spin labeling magnetic resonance imaging in the assessment of non-convulsive status epilepticus in alzheimer’s disease: A report of two cases	0	0	https://www.embase.com/search/results?subaction=viewrecord&id=L2004042861&from=export http://dx.doi.org/10.12659/AJCR.919938							American Journal of Case Reports	20				1883-1887												10.12659/AJCR.919938	2019	2019-01-01				Am. J. Case Rep.	1941-5923										MRI scanner; antidiabetic agent; antihypertensive agent; carbohydrate; diazepam; fosphenytoin sodium; levetiracetam; propofol; aged; Alzheimer disease; ambulance; arterial spin labeling; article; cognitive defect; consciousness disorder; diabetes mellitus; diffusion weighted imaging; disease association; electroencephalography; emergency ward; epilepsy; epileptic state; female; hemiparesis; hospi…
3	Meetings, cases and comments	Journal Article	Abe, K; Fukushima, K; Katsuura, T; Ando, K; Maeda, Y; Kotoura, N; Ishikura, R; Takeda, M; Yoshikawa, H	2017	Can arterial spin labeling perfusion image diagnose dementia-Comparison with single photon emission computed tomographic image	0	0	https://www.embase.com/search/results?subaction=viewrecord&id=L620183616&from=export http://dx.doi.org/10.1016/j.jns.2017.08.884							Journal of the Neurological Sciences	381				312												10.1016/j.jns.2017.08.884	2017	2017-01-01				J. Neurol. Sci.	1878-5883										iodine 123; adult; Alzheimer disease; arterial spin labeling; brain blood flow; clinical assessment; clinical examination; college; controlled study; diagnosis; diffuse Lewy body disease; disease course; female; human; major clinical study; male; medicine; Mini Mental State Examination; monitoring; Montreal cognitive assessment; multiinfarct dementia; neurologic examination; outpatient; perfusion…
4	Meetings, cases and comments	Journal Article	Nur Asma, S; Nurhusna, A H	2023	DOES MAGNETIC RESONANCE ARTERIAL SPIN LABELLING (ASL) IMAGING NEED IN NEUROCOGNITIVE DISORDER? - A CASE REPORT	0	0	https://www.embase.com/search/results?subaction=viewrecord&id=L642447885&from=export							Journal of Health and Translational Medicine					33													2023	2023-01-01				J. Health Transl. Med.	2289-392X										aged; aggression; Alzheimer disease; arterial spin labeling; atrophy; behavior disorder; brain blood flow; case report; clinical article; conference abstract; dementia; diagnosis; disorders of higher cerebral function; female; human; medial temporal lobe; memory; molecular imaging; multiinfarct dementia; nuclear magnetic resonance imaging; parietal lobe; positron emission tomography; quality of l…
5	Meetings, cases and comments	Journal Article	Ambrosino, I; Vacante, M; Politi, C; Barbagelata, E; Ciarambino, T	2020	Sexual differences regarding Alzheimer’s disease: A narrative review	0	0	https://www.embase.com/search/results?subaction=viewrecord&id=L2005170355&from=export http://dx.doi.org/10.36150/2499-6564-376							Journal of Gerontology and Geriatrics	68	3			168-173												10.36150/2499-6564-376	2020	2020-01-01				J. Gerontology Geriatrics	2499-6564										apolipoprotein E; cholinesterase inhibitor; donepezil; rivastigmine; aggression; Alzheimer disease; anxiety; apathy; article; bradycardia; brain function; brain size; cognitive defect; cognitive reserve; daily life activity; delusion; dementia; depression; disease severity; exercise; female; genotype; health care cost; health care policy; hormone substitution; human; length of stay; lifestyle mod…
6	Meetings, cases and comments	Conference Proceedings	王骏阳; 彭国平; 罗本燕	2020	动脉自旋标记灌注MR对轻度认知功能障碍和阿尔茨海默病严重程度的预测价值	0	0	https://link.cnki.net/doi/10.26914/c.cnkihy.2020.071616			2020年浙江省神经病学学术大会		中国浙江宁波							1						2020年浙江省神经病学学术大会论文汇编						10.26914/c.cnkihy.2020.071616				浙江省医学会神经病学分会													阿尔茨海默病;轻度认知功能障碍;脑血流量;动脉自旋标记
[truncated: 32 more columns]

## Sheet: Animal experiment 
NO.	Reasons of excluded studies	Reference Type	Author	Year	Title	Priority	Star	URL	Secondary Author	Translated Secondary Author	Secondary Title	Translated Secondary Title	Place Published	Publisher	Journal	Volume	Issue	Number of Volumes	Number	Pages	Number of Words	Price	Section	Tertiary Author	Translated Tertiary Author	Tertiary Title	Translated Tertiary Title	Cited Count	Num of Bibliographies	Bibliographies	Edition	DOI	Date Displayed	Date	Type of Work	Subsidiary Author	Short Title	Alternate Title	ISBN/ISSN	Original Publication	Reprint Edition	Reviewed Item	Accession Number	Call Number	Subject Category	Category	Tags	BibTeX Key	Keywords
1	Animal experiment	Journal Article	Filippi, L; Grisanti, S; Biassoni, E; Donniaquio, A; Arnaldi, D; Ferraro, P; Orso, B; Bandini, F; Nobili, F; Roccatagliata, L; Pardini, M	2021	Alzheimer's disease MRI patterns: Cognitive, structural and cerebrospinal fluid correlates	0	0	https://www.embase.com/search/results?subaction=viewrecord&id=L2014981956&from=export http://dx.doi.org/10.1016/j.jns.2021.119006							Journal of the Neurological Sciences	429																10.1016/j.jns.2021.119006	2021	2021-01-01				J. Neurol. Sci.	1878-5883										biological marker; adult; Alzheimer disease; atrophy; cerebrospinal fluid; clinical outcome; conference abstract; controlled study; female; follow up; hippocampus; human; major clinical study; male; nuclear magnetic resonance imaging; outcome assessment; quantitative analysis
2	Animal experiment	Journal Article	Wei, Z; Xu, J; Chen, L; Hirschler, L; Barbier, E L; Li, T; Wong, P C; Lu, H	2021	Brain metabolism in tau and amyloid mouse models of Alzheimer's disease: An MRI study	0	0	https://www.embase.com/search/results?subaction=viewrecord&id=L2011671368&from=export http://dx.doi.org/10.1002/nbm.4568							NMR in Biomedicine	34	9															10.1002/nbm.4568	2021	2021-01-01				NMR Biomed.	1099-1492										Bruker Biospec system; MRI scanner; amyloid; oxygen; tau protein; Alzheimer disease; animal experiment; animal model; arterial spin labeling; article; blood oxygenation; brain blood flow; brain metabolism; brain size; cerebral metabolic rate of oxygen; cognition; controlled study; embryo; male; mouse; nerve degeneration; nonhuman; nuclear magnetic resonance imaging; oxygen extraction fraction; tr…
3	Animal experiment	Journal Article	H¨¦bert, F; Grand'Maison, M; Ho, M K; Lerch, J P; Hamel, E; Bedell, B J	2013	Cortical atrophy and hypoperfusion in a transgenic mouse model of Alzheimer's disease	0	0	https://www.embase.com/search/results?subaction=viewrecord&id=L52371321&from=export http://dx.doi.org/10.1016/j.neurobiolaging.2012.11.022							Neurobiology of Aging	34	6			1644-1652												10.1016/j.neurobiolaging.2012.11.022	2013	2013-01-01				Neurobiol. Aging	0197-4580										amyloid precursor protein; age; Alzheimer disease; animal experiment; animal model; article; brain blood flow; brain cortex atrophy; brain perfusion; brain region; controlled study; cortical thickness (brain); female; genotype; image analysis; image processing; imaging software; in vivo study; laboratory automation; male; mouse; neuropathology; nonhuman; MRI scanner; pathophysiology; perfusion we…
4	Animal experiment	Journal Article	Shahidi, S; Ghahremanitamadon, F; Asl, S S; Komaki, A; Afshar, S; Hashemi-Firouzi, N	2021	Electrophysiological, behavioral and molecular study of vitamin E and ginkgo biloba in a rat model of Alzheimer’s disease	0	0	https://www.embase.com/search/results?subaction=viewrecord&id=L2005787153&from=export http://dx.doi.org/10.22127/RJP.2020.250269.1630							Research Journal of Pharmacognosy	8	1			39-51												10.22127/RJP.2020.250269.1630	2021	2021-01-01				Res. J. Pharmacogn.	2345-5977										alpha tocopherol; amyloid beta protein[25-35]; Ginkgo biloba extract; ketamine; protein Bax; protein bcl 2; urethan; xylazine; adult; Alzheimer disease; animal experiment; animal model; animal tissue; antiapoptotic activity; apoptosis; article; controlled study; dentate gyrus; electrophysiology; excitatory postsynaptic potential; field excitatory postsynaptic potential; Ginkgo biloba; habituation…
5	Animal experiment	Journal Article	Holmes, H E; Wiseman, F; O'Callaghan, J M; Wells, J; Tybulewicz, V L J; Fisher, E M C; Lythgoe, M F	2014	Hypoperfusion in the absence of APP gene triplication in the TC1 mouse model of down's syndrome	0	0	https://www.embase.com/search/results?subaction=viewrecord&id=L71627987&from=export							Alzheimer's and Dementia	10				P479-P480													2014	2014-01-01				Alzheimer's Dementia	1552-5260										amyloid precursor protein; isoflurane; biological marker; mouse model; perfusion; gene; mouse; Down syndrome; chromosome 21; human; hippocampus; trisomy 21; genetic disorder; density; phenotype; laryngeal mask; skull; thickness; genetics; blood flow; pathology; risk factor; anesthesia; brain function; trisomy; spin labeling; patient; tissues; human chromosome; wild type; brain blood flow; imaging…
6	Animal experiment	Journal Article	Govaerts, K; Lechat, B; Struys, T; Kremer, A; Borghgraef, P; Van Leuven, F; Himmelreich, U; Dresselaers, T	2019	Longitudinal assessment of cerebral perfusion and vascular response to hypoventilation in a bigenic mouse model of Alzheimer's disease with amyloid and tau pathology	0	0								NMR IN BIOMEDICINE	32	2															10.1002/nbm.4037	2019	2019-01-01				NMR IN BIOMEDICINE	0952-3480
7	Animal experiment	Journal Article	Bedell, B J; Zehntner, S P; Rosahl, T; Wood, K; Bales, K R; Marconi, M A; Parker, E; Carbonell, F; Zijdenbos, A P	2014	Longitudinal, multi-modality, mri studies ofgamma-secretase inhibition in an APP-SW mouse model of Alzheimer's disease	0	0	https://www.embase.com/search/results?subaction=viewrecord&id=L71626893&from=export							Alzheimer's and Dementia	10				P30													2014	2014-01-01				Alzheimer's Dementia	1552-5260										secretase; inositol; biological marker; marker; gamma secretase; amyloid; gamma secretase inhibitor; Swiss Webster mouse; mouse model; mouse; Alzheimer disease; nuclear magnetic resonance imaging; proton nuclear magnetic resonance; cortical thickness (brain); clinical study; human; wild type; perfusion; nuclear magnetic resonance spectroscopy; animal model; perfusion weighted imaging; gliosis; im…
8	Animal experiment	Journal Article	Cortes-Canteli, M; Kruyer, A; Fernandez-Nueda, I; Marcos-Diaz, A; Ceron, C; Richards, A T; Jno-Charles, O C; Rodriguez, I; Callejas, S; Norris, E H; Sanchez-Gonzalez, J; Ruiz-Cabello, J; Ibanez, B; Strickland, S; Fuster, V	2019	Long-Term Dabigatran Treatment Delays Alzheimer's Disease Pathogenesis in the TgCRND8 Mouse Model	0	0	https://www.embase.com/search/results?subaction=viewrecord&id=L2002962734&from=export http://dx.doi.org/10.1016/j.jacc.2019.07.081							Journal of the American College of Cardiology	74	15			1910-1923												10.1016/j.jacc.2019.07.081	2019	2019-01-01				J. Am. Coll. Cardiol.	1558-3597										amyloid; aquaporin 4; dabigatran etexilate; fibrin; placebo; Alzheimer disease; amnesia; amyloid plaque; animal experiment; animal model; animal tissue; anticoagulant therapy; arterial spin labeling; article; astrocyte; astrocytosis; Barnes maze test; blood brain barrier; brain perfusion; cognition assessment; controlled study; disease exacerbation; female; histochemistry; human; long term care; …
9	Animal experiment	Journal Article	Ding, N; Jiang, J; Xu, A; Tang, Y; Li, Z	2019	Manual acupuncture regulates behavior and cerebral blood flow in the SAMP8 mouse model of Alzheimer's disease	0	0	https://www.embase.com/search/results?subaction=viewrecord&id=L627617467&from=export http://dx.doi.org/10.3389/fnins.2019.00037							Frontiers in Neuroscience	13	JAN															10.3389/fnins.2019.00037	2019	2019-01-01				Front. Neurosci.	1662-453X										donepezil; acupuncture; Alzheimer disease; animal experiment; animal model; arterial spin labeling; article; behavior control; brain blood flow; controlled study; executive function; hippocampus; latent period; male; manual acupuncture; Morris water maze test; mouse; neuroprotection; nonhuman; nuclear magnetic resonance imaging; prefrontal cortex; spatial learning; spatial memory; therapy effect
10	Animal experiment	Journal Article	Shen, Z; Lei, J; Li, X; Wang, Z; Bao, X; Wang, R	2018	Multifaceted assessment of the APP/PS1 mouse model for Alzheimer's disease: Applying MRS, DTI, and ASL	0	0	https://www.embase.com/search/results?subaction=viewrecord&id=L2001007593&from=export http://dx.doi.org/10.1016/j.brainres.2018.08.001							Brain Research	1698				114-120												10.1016/j.brainres.2018.08.001	2018	2018-01-01				Brain Res.	1872-6240										preclinical MRI scanner; amyloid precursor protein; creatine; glutamic acid; inositol; myelin basic protein; n acetylaspartic acid; presenilin 1; Alzheimer disease; amygdala; animal experiment; animal model; arterial spin labeling; article; brain blood flow; brain cortex; brain perfusion; capsula interna; cingulate gyrus; corpus callosum; diffusion tensor imaging; genotype; immunohistochemistry; …
11	Animal experiment	Journal Article	Maier, F C; Schmid, A; Staufenbiel, M; Wehrl, H F; Reischl, G; Pichler, B J	2012	Noninvasive assessment of anatomical and physiological alterations associated with cerebral amyloid angiopathy (CAA) in a transgenic mouse model of Alzheimers Disease with multiparametric PET/MR	0	0	https://www.embase.com/search/results?subaction=viewrecord&id=L70789568&from=export http://dx.doi.org/10.1007/s11307-012-0543-5							Molecular Imaging and Biology	14				S888												10.1007/s11307-012-0543-5	2012	2012-01-01				Mol. Imaging Biol.	1536-1632										carbon 11; amyloid; vascular amyloidosis; transgenic mouse; model; Alzheimer disease; molecular imaging; mouse; brain perfusion; imaging; cerebellum; hippocampus; therapy; monitoring; angiography; flight; amyloid plaque; perfusion; tissues; degeneration; ex vivo study; scintigraphy
12	Animal experiment	Journal Article	Yu, K; Saam Youshani, A; Wilkinson, F; Pathmanaban, O; Laaniste, L; O'Leary, C; Cook, P; MacDonald, A; Kamaly-Asl, I; Roncaroli, F; Bigger, B	2018	Same but Different? Distinguishing microglia from macrophages in a murine model of glioma	0	0	https://www.embase.com/search/results?subaction=viewrecord&id=L623322446&from=export http://dx.doi.org/10.1080/02688697.2018.1463666							British Journal of Neurosurgery	32	2			222-223												10.1080/02688697.2018.1463666	2018	2018-01-01				Br. J. Neurosurg.	1360-046X										busulfan; CD64 antigen; endogenous compound; fibrinogen; immunoglobulin G; protein kinase Mer; receptor type tyrosine protein phosphatase C; adoptive transfer; adult; Alzheimer disease; angiogenesis; animal cell; animal experiment; animal model; animal tissue; blood brain barrier; bone marrow cell; C57BL 6 mouse; cancer size; cancer transplantation; chimera; conference abstract; controlled study;…
13	Animal experiment	Journal Article	Hazra, R; Pu, H; Foley, L M; Hitchens, T K; Little-Ihrig, L; Ghosh, S; Ofori-Acquah, S F; Hu, X; Novelli, E M	2022	White Matter Injury in Sickle Cell Mice Is Associated with Reduced Neurocognitive Function and Activation of Astrocytes	0	0	https://www.embase.com/search/results?subaction=viewrecord&id=L2028392706&from=export http://dx.doi.org/10.1182/blood-2022-169094							Blood	140				441-442												10.1182/blood-2022-169094	2022	2022-01-01				Blood	1528-0020										glial fibrillary acidic protein; hemoglobin; hemoglobin S; intermediate filament protein; myelin basic protein; Alzheimer disease; animal cell; animal experiment; animal model; animal tissue; arterial spin labeling; astrocyte; brain damage; brain injury; brain ischemia; brain tissue; cognition; cognitive defect; conference abstract; controlled study; diagnosis; diffusion tensor imaging; etiology;…
[truncated: 32 more columns]

## Sheet: Exclusion of reading abstract
NO.	Reasons of excluded studies	Reference Type	Author	Year	Title	Priority	Star	URL	Secondary Author	Translated Secondary Author	Secondary Title	Translated Secondary Title	Place Published	Publisher	Journal	Volume	Issue	Number of Volumes	Number	Pages	Number of Words	Price	Section	Tertiary Author	Translated Tertiary Author	Tertiary Title	Translated Tertiary Title	Cited Count	Num of Bibliographies	Bibliographies	Edition	DOI	Date Displayed	Date	Type of Work	Subsidiary Author	Short Title	Alternate Title	ISBN/ISSN	Original Publication	Reprint Edition	Reviewed Item	Accession Number	Call Number	Subject Category	Category	Tags	BibTeX Key	Keywords
1	Unavailable study	Journal Article	Tani, K; Mio, M; Toyofuku, T; Kato, S; Masumoto, T; Ijichi, T; Matsushima, M; Morimoto, S; Hirata, T	2017	[Comparison of Arterial Spin-labeling Perfusion Images at Different Spatial Normalization Methods Based on Voxel-based Statistical Analysis]	0	0	http://www.ncbi.nlm.nih.gov/entrez/query.fcgi?cmd=Retrieve&db=pubmed&dopt=Abstract&list_uids=28931770&query_hl=1							Nihon Hoshasen Gijutsu Gakkai Zasshi	73	9			737-746						Nihon Hoshasen Gijutsu Gakkai zasshi						10.6009/jjrt.2017_JSRT_73.9.737	2017	2017-01-20	Comparative Study; Journal Article				0369-4305 (Print); 0369-4305 (Linking)				28931770						anatomical image; arterial spin-labeling (ASL); diffeomorphic anatomical registration through exponentiated lie algebra (DARTEL); spatial normalization; statistical parametric mapping (SPM)
2	Unavailable study	Journal Article	Giesel, F L; Hempel, A; Sch?nknecht, P; W¨¹stenberg, T; Weber, M A; Schr?der, J; Essig, M	2003	[Functional magnetic resonance imaging and dementia]	0	0	http://www.ncbi.nlm.nih.gov/entrez/query.fcgi?cmd=Retrieve&db=pubmed&dopt=Abstract&list_uids=12955219&query_hl=1							Radiologe	43	7			558-61						Der Radiologe						10.1007/s00117-003-0918-3	2003 Jul	2003-07-01	Comparative Study; English Abstract; Journal Article				0033-832X (Print); 0033-832X (Linking)				12955219
3	Unavailable study	Journal Article	Yasuike, M; Akazawa, K; Yamada, K	2023	[How Useful is Brain MRI for Early Diagnosis of Alzheimer's Disease?]	0	0	http://www.ncbi.nlm.nih.gov/entrez/query.fcgi?cmd=Retrieve&db=pubmed&dopt=Abstract&list_uids=37537738&query_hl=1							Brain Nerve	75	8			923-932						Brain and nerve = Shinkei kenkyu no shinpo						10.11477/mf.1416202446	2023 Aug	2023-08-01	English Abstract; Journal Article				1881-6096 (Print); 1881-6096 (Linking)				37537738
4	Unavailable study	Journal Article	Cesaro, E; Rocco, C; Rosano, N; Ferrandino, G; Marra, E; Rispoli, C; Maio, D; Lugar, M; Tamburrini, S; Marano, I	2021	“Bulb-like” sign: Small bowel closed loop obstruction in incarcerated Spigelian hernia	0	0	https://www.embase.com/search/results?subaction=viewrecord&id=L2010404760&from=export http://dx.doi.org/10.1016/j.radcr.2020.12.038							Radiology Case Reports	16	3			520-523												10.1016/j.radcr.2020.12.038	2021	2021-01-01				Radiol. Case Rep.	1930-0433										laxative; abdominal pain; abdominal tenderness; adult; Alzheimer disease; appendectomy; arterial pressure; article; blood oxygen tension; case report; clinical article; computer assisted tomography; coronary artery disease; diabetes mellitus; human; left anterior descending coronary artery; male; middle aged; nausea; priority journal; small intestine obstruction; spigelian hernia; vomiting
5	Unavailable study	Journal Article	Wells, J A; O'Callaghan, J M; Holmes, H E; Powell, N M; Johnson, R A; Siow, B; Torrealdea, F; Ismail, O; Walker-Samuel, S; Golay, X; Rega, M; Richardson, S; Modat, M; Cardoso, M J; Ourselin, S; Schwarz, A J; Ahmed, Z; Murray, T K; O'Neill, M J; Collins, E C; Colgan, N; Lythgoe, M F	2015	<i>In vivo</i> imaging of tau pathology using multi-parametric quantitative MRI	0	0								NEUROIMAGE	111				369-378												10.1016/j.neuroimage.2015.02.023	2015	2015-01-01				NEUROIMAGE	1053-8119
6	Unavailable study	Journal Article			3.0T磁共振ASL及MRS技术在阿尔茨海默病的应用研究	0	0
7	Unavailable study	Journal Article	黄传彬; 邓克学; 刘畅; 吕心怡; 汤其强	2022	3D-pCASL对阿尔茨海默病临床诊断价值的探究	0	0	https://d.wanfangdata.com.cn/periodical/ChlQZXJpb2RpY2FsQ0hJTmV3UzIwMjMwODMxEhJ6Z3l4anNqY3gyMDIyMDIwMDIaCG93cmoxOHRh							中国医学计算机成像杂志	28	2			113-118												10.3969/j.issn.1006-5741.2022.02.002																	阿尔茨海默病; 轻度认知障碍; 动脉自旋标记; 磁共振成像
8	Unavailable study	Journal Article	Xie, L; Dolui, S; Das, S R; Stockbower, G E; Daffner, M; Rao, H Y; Yushkevich, P A; Detre, J A; Wolk, D A	2016	A brain stress test: Cerebral perfusion during memory encoding in mild cognitive impairment	0	0								NEUROIMAGE-CLINICAL	11				388-397												10.1016/j.nicl.2016.03.002	2016	2016-01-01				NEUROIMAGE-CLINICAL	2213-1582
9	Unavailable study	Journal Article	Chau, A; Li, Y; Liu, P; Lu, H; Mak, H K F	2019	A cloud-based computational platform for MRI perfusion analysis in cognitive decline and demented elderly	0	0	https://www.embase.com/search/results?subaction=viewrecord&id=L626939741&from=export http://dx.doi.org/10.1002/jmrs.1-324							Journal of Medical Radiation Sciences	66				42												10.1002/jmrs.1-324	2019	2019-01-01				J. Med. Radial. Sci.	2051-3909										aged; aging; Alzheimer disease; anterior cingulate; arterial spin labeling; brain blood flow; brain region; clinical article; conference abstract; controlled study; data analysis; digital imaging and communications in medicine; female; hippocampus; human; male; mild cognitive impairment; multiinfarct dementia; perfusion; pipeline; posterior cingulate; precuneus; software
10	Unavailable study	Journal Article	Chau, A C; Cheung, E; Ka-Chun Chiu, P; Shea, Y F; Kwan, J S; Chan, K H; Mak, H	2019	A COMPARISON OF CORTICAL CEREBRAL BLOOD FLOW IN NON-DEMENTED TYPE 2 DIABETIC MELLITUS TO COGNITIVELY IMPAIRED SUBJECTS	0	0	https://www.embase.com/search/results?subaction=viewrecord&id=L2003374973&from=export http://dx.doi.org/10.1016/j.jalz.2019.06.3387							Alzheimer's and Dementia	15	7			P1080												10.1016/j.jalz.2019.06.3387	2019	2019-01-01				Alzheimer's Dementia	1552-5279										adult; Alzheimer disease; analysis of variance; animal experiment; animal model; anterior cingulate; atherosclerosis; atrophy; brain blood flow; brain injury; brain region; cognitive defect; conference abstract; controlled study; female; gray matter; inflammation; male; mentally disabled person; microvasculature; multiinfarct dementia; non insulin dependent diabetes mellitus; nonhuman; nuclear ma…
11	Unavailable study	Journal Article	Ceccarini, J; Bourgeois, S; Goffin, K; Sunaert, S; Van Laere, K	2019	A direct comparison between18F-FDG PET and arterial spin labelling perfusion MRI in patients referred for differential diagnosis of dementia using simultaneous PET/MR	0	0	https://www.embase.com/search/results?subaction=viewrecord&id=L629699373&from=export http://dx.doi.org/10.1007/s00259-019-04486-2							European Journal of Nuclear Medicine and Molecular Imaging	46	1			S401-S402												10.1007/s00259-019-04486-2	2019	2019-01-01				Eur. J. Nucl. Med. Mol. Imaging	1619-7089										adult; Alzheimer disease; angular gyrus; arterial spin labeling; blood flow; cerebellum; clinical article; conference abstract; controlled study; diagnosis; differential diagnosis; diffuse Lewy body disease; effect size; female; frontotemporal dementia; gender; glucose metabolism; human; imaging software; male; middle aged; Mini Mental State Examination; motor neuron disease; multiinfarct dementi…
12	Unavailable study	Journal Article	Carbone, G; Barreca, F; Mancini, G; Pauletti, G; Salvi, V; Vanacore, N; Salvitti, C; Ubaldi, F; Sinibaldi, L	2013	A home assistance model for dementia: Outcome in patients with mild-to-moderate Alzheimer's disease after three months	0	0	https://www.embase.com/search/results?subaction=viewrecord&id=L368598158&from=export http://dx.doi.org/10.4415/ANN-13-01-07							Annali dell'Istituto Superiore di Sanita	49	1			34-41												10.4415/ANN-13-01-07	2013	2013-01-01				Ann. Ist. Super. Sanita	0021-2571										aged; Alzheimer disease; article; caregiver; cost of illness; dementia; disease course; family; female; home care; human; information processing; male; neuropsychological assessment; very elderly
13	Unavailable study	Journal Article	Sherman, J L; Kutz, C F; Szymczak, M S; York, D; Adams, L J	2021	A multiparametric mri protocol for evaluation of cognitive insufficiency, dementia and traumatic brain injury (TBI): A case series	0	0	https://www.embase.com/search/results?subaction=viewrecord&id=L634976372&from=export http://dx.doi.org/10.1017/S1092852920002643							CNS Spectrums	26	2			179												10.1017/S1092852920002643	2021	2021-01-01				CNS Spectr.	1092-8529										adult; Alzheimer disease; arterial spin labeling; case study; clinical practice; conference abstract; diffusion tensor imaging; frontal variant frontotemporal dementia; gerontologist; human; multiparametric magnetic resonance imaging; neurologist; nonhuman; MRI scanner software; nuclear magnetic resonance spectroscopy; outpatient; perfusion; posterior cingulate; prognosis; swan; traumatic brain i…
14	Unavailable study	Journal Article	Benson, M D; Liepnieks, J J; Yazaki, M; Yamashita, T; Hamidi Asl, K; Guenther, B; Kluve-Beckerman, B	2001	A new human hereditary amyloidosis: The result of a stop-codon mutation in the apolipoprotein AII gene	0	0	https://www.embase.com/search/results?subaction=viewrecord&id=L32281528&from=export http://dx.doi.org/10.1006/geno.2000.6499							Genomics	72	3			272-277												10.1006/geno.2000.6499	2001	2001-01-01				Genomics	0888-7543										apolipoprotein A1; apolipoprotein A2; cystatin C; fibrinogen; gelsolin; lysozyme; plasma protein; transthyretin; Alzheimer disease; amyloidosis; article; autosomal dominant disorder; gene mutation; gene sequence; histology; human; human tissue; kidney amyloidosis; pedigree analysis; priority journal; restriction fragment length polymorphism; sequence analysis; stop codon
15	Unavailable study	Journal Article	Huang, W; Zeng, S R; Li, J; Chen, G	2016	A new image-based immersive tool for dementia diagnosis using pairwise ranking and learning	0	0								MULTIMEDIA TOOLS AND APPLICATIONS	75	9			5359-5376												10.1007/s11042-015-2826-8	2016	2016-01-01				MULTIMEDIA TOOLS AND APPLICATIONS	1380-7501
16	Unavailable study	Journal Article	Huang, W; Zhang, P; Shen, M M	2016	A novel dementia diagnosis strategy on arterial spin labeling magnetic resonance images via pixel-wise partial volume correction and ranking	0	0								MULTIMEDIA TOOLS AND APPLICATIONS	75	4			2067-2090												10.1007/s11042-014-2395-2	2016	2016-01-01				MULTIMEDIA TOOLS AND APPLICATIONS	1380-7501
17	Unavailable study	Journal Article	Huang, W	2016	A novel disease severity prediction scheme via big pair-wise ranking and learning techniques using image-based personal clinical data	0	0								SIGNAL PROCESSING	124				233-245												10.1016/j.sigpro.2015.08.004	2016	2016-01-01				SIGNAL PROCESSING	0165-1684
18	Unavailable study	Generic	Huang, W; Chen, G; IEEE	2015	A Novel Functional MRI-based Immersive Tool for Dementia Disease Severity Prediction via Spectral Clustering and Incremental Learning	0	0				PROCEEDINGS OF 2015 INTERNATIONAL CONFERENCE ON ORANGE TECHNOLOGIES (ICOT)		3rd International Conference on Orange Technologies (ICOT)		PROCEEDINGS OF 2015 INTERNATIONAL CONFERENCE ON ORANGE TECHNOLOGIES (ICOT)					169-172													2015	2015-01-01					978-1-4673-8237-3
19	Unavailable study	Journal Article	Asl, M T; Nemati, R; Yousefi, F; Salimipour, H; Nabipour, I; Assadi, M	2017	A pictorial essay on brain perfusion SPECT in various neuro-psychiatric disorders and intoxication: Though practical, it is not very commonly used	0	0	https://www.embase.com/search/results?subaction=viewrecord&id=L614691090&from=export							Iranian Journal of Nuclear Medicine	25				1-14													2017	2017-01-01				Iran. J. Nucl. Med.	2008-2509										cysteine ethyl ester tc 99m; acute disseminated encephalomyelitis; Alzheimer disease; attention deficit hyperactivity disorder; brain damage; brain hypoxia; brain scintiscanning; brain tumor; brain vasculitis; carbon monoxide intoxication; cerebral palsy; cocaine dependence; depression; diffuse Lewy body disease; epilepsy; frontotemporal dementia; herpes simplex encephalitis; human; mental diseas…
20	Unavailable study	Journal Article	Mangalore, S; Gupta, A K; N, C	2019	A PICTORIAL REVIEW ON ROLE OF ASL IN VARIOUS NEURODEGENERATIVE DISORDERS: A SIMULTANEOUS MR-PET STUDY	0	0	https://www.embase.com/search/results?subaction=viewrecord&id=L2003374408&from=export http://dx.doi.org/10.1016/j.jalz.2019.06.2787							Alzheimer's and Dementia	15	7			P748												10.1016/j.jalz.2019.06.2787	2019	2019-01-01				Alzheimer's Dementia	1552-5279										biological marker; adult; Alzheimer disease; conference abstract; controlled study; corticobasal degeneration; diffuse Lewy body disease; frontotemporal dementia; glucose brain level; glucose metabolism; human; nuclear magnetic resonance imaging; Parkinson disease; parkinsonism; pattern recognition; PET-CT scanner; progressive supranuclear palsy; Shy Drager syndrome
21	Unavailable study	Journal Article	Ma, T; Li, K; Li, H	2019	A PRELIMINARY STUDY OF ARTERIAL SPIN LABELING BRAIN PERFUSION ACUPUNCTURE AT THE FOUR ACUPOINTS IN ALZHEIMER'S DISEASE	0	0	https://www.embase.com/search/results?subaction=viewrecord&id=L2003377034&from=export http://dx.doi.org/10.1016/j.jalz.2019.06.3666							Alzheimer's and Dementia	15	7			P1276												10.1016/j.jalz.2019.06.3666	2019	2019-01-01				Alzheimer's Dementia	1552-5279										acupuncture; adult; Alzheimer disease; arterial spin labeling; brain blood flow; brain perfusion; clinical article; conference abstract; controlled study; diagnosis; early diagnosis; education; female; gender; head movement; human; insula; male; memory disorder; middle frontal gyrus; Mini Mental State Examination; posterior cingulate; precuneus; putamen; randomized controlled trial; superior fron…
22	Unavailable study	Journal Article	Thalman, S; Van Pelt, K L; Lin, A L; Johnson, N F; Jicha, G; Caban-Holt, A; Robertson, W; Lightner, D; Powell, D; Head, E; Schmitt, F	2020	A preliminary study of cerebral blood flow, aging and dementia in people with Down syndrome	0	0								JOURNAL OF INTELLECTUAL DISABILITY RESEARCH	64	12			934-945												10.1111/jir.12784	2020	2020-01-01				JOURNAL OF INTELLECTUAL DISABILITY RESEARCH	0964-2633
23	Unavailable study	Journal Article	Wierenga, C E; Bischoff-Grethe, A; Rasmusson, G; Bailer, U F; Berner, L A; Liu, T T; Kaye, W H	2017	Aberrant Cerebral Blood Flow in Response to Hunger and Satiety in Women Remitted from Anorexia Nervosa	0	0								FRONTIERS IN NUTRITION	4																10.3389/fnut.2017.00032	2017	2017-01-01				FRONTIERS IN NUTRITION	2296-861X
24	Unavailable study	Journal Article	Shang, S A; Wu, J T; Chen, Y C; Chen, H R; Zhang, H Y; Dou, W Q; Wang, P; Cao, X; Yin, X D	2021	Aberrant cerebral perfusion pattern in amnestic mild cognitive impairment and Parkinson's disease with mild cognitive impairment: a comparative arterial spin labeling study	0	0								QUANTITATIVE IMAGING IN MEDICINE AND SURGERY	11	7			3082-3097												10.21037/qims-20-1259	2021	2021-01-01				QUANTITATIVE IMAGING IN MEDICINE AND SURGERY	2223-4292
25	Unavailable study	Journal Article	Ma, H R; Pan, P L; Sheng, L Q; Dai, Z Y; Wang, G D; Luo, R; Chen, J H; Xiao, P R; Zhong, J G; Shi, H C	2017	Aberrant pattern of regional cerebral blood flow in Alzheimer's disease: a voxel-wise meta-analysis of arterial spin labeling MR imaging studies	0	0	http://www.ncbi.nlm.nih.gov/entrez/query.fcgi?cmd=Retrieve&db=pubmed&dopt=Abstract&list_uids=29190989&query_hl=1							Oncotarget	8	54			93196-93208						Oncotarget						10.18632/oncotarget.21475	2017 Nov 3	2017-11-03	Journal Article				1949-2553 (Electronic); 1949-2553 (Linking)				29190989						Alzheimer’s disease; arterial spin labeling; default mode network; meta-analysis; seed-based d mapping
26	Unavailable study	Journal Article	Narvid, J; McCoy, D; Dupont, S M; Callen, A; Tosun, D; Hellmuth, J; Valcour, V	2018	Abnormal cerebral perfusion profile in older adults with HIV-associated neurocognitive disorder: Discriminative power of arterial spin-labeling	0	0	https://www.embase.com/search/results?subaction=viewrecord&id=L625982067&from=export http://dx.doi.org/10.3174/ajnr.A5902							American Journal of Neuroradiology	39	12			2211-2217												10.3174/ajnr.A5902	2018	2018-01-01				Am. J. Neuroradiol.	1936-959X										MRI scanner; virus RNA; adult; aged; aging; amygdala; anterior cingulate; arterial spin labeling; article; brain blood flow; brain perfusion; brain region; clinical article; cohort analysis; controlled study; diagnostic accuracy; entorhinal cortex; female; fusiform gyrus; globus pallidus; HIV associated dementia; human; image processing; inferior parietal cortex; inferior temporal cortex; insula;…
27	Unavailable study	Journal Article	Dai, W; Lopez, O L; Carmichael, O T; Becker, J T; Kuller, L H; Gach, H M	2008	Abnormal regional cerebral blood flow in cognitively normal elderly subjects with hypertension	0	0								STROKE	39	2			349-354												10.1161/STROKEAHA.107.495457	2008	2008-01-01				STROKE	0039-2499
28	Unavailable study	Journal Article	Adcock, A; Frey, J; Mahoney, J; Engler-Chiurazzi, L; Najib, U; Galster, S; Ashley, P	2019	Accelerated RTMS as a treatment for post-stroke depression in the subacute phase: an RCT	0	0	https://www.cochranelibrary.com/central/doi/10.1002/central/CN-01936398/full								22	3			E87												10.1111/ner.12950	2019	2019-01-01															*post‐stroke depression; Adult; Brain ischemia; Conference abstract; Controlled study; Dorsolateral prefrontal cortex; Experimental therapy; Female; Follow up; Functional Independence Measure; Hamilton Depression Rating Scale; Human; Immune response; Immunoregulation; Inflammatory disease; Major clinical study; Major depression; Male; Morbidity; Mortality; National Institutes of Health Stroke Sca…
29	Unavailable study	Journal Article	Haller, S; Montandon, M L; Rodriguez, C; Moser, D; Toma, S; Hofmeister, J; Sinanaj, I; Lovblad, K O; Giannakopoulos, P	2014	Acute Caffeine Administration Effect on Brain Activation Patterns in Mild Cognitive Impairment	0	0								JOURNAL OF ALZHEIMERS DISEASE	41	1			101-112												10.3233/JAD-132360	2014	2014-01-01				JOURNAL OF ALZHEIMERS DISEASE	1387-2877
30	Unavailable study	Journal Article	Horgusluoglu, E; Risacher, S L; Saykin, A J; Nho, K	2017	ADORA2A polymorphism is associated with cerebral blood flowin mild cognitive impairment (MCI) and Alzheimer's disease	0	0	https://www.embase.com/search/results?subaction=viewrecord&id=L620610023&from=export							Alzheimer's and Dementia	13	7			P46													2017	2017-01-01				Alzheimer's Dementia	1552-5279										adenosine; adenosine A2a receptor; endogenous compound; adult; Alzheimer disease; arterial spin labeling; brain blood flow; Caucasian; cohort analysis; conference abstract; diagnosis; DNA polymorphism; female; gene frequency; gene mutation; genetic association; genotype; hippocampus; human; major clinical study; male; mild cognitive impairment; neuroimaging; pia mater; scintigraphy; superior temp…
31	Unavailable study	Journal Article	Chen, W; Song, X; Beyea, S; D'Arcy, R; Zhang, Y; Rockwood, K	2011	Advances in perfusion magnetic resonance imaging in Alzheimer's disease	0	0	https://www.embase.com/search/results?subaction=viewrecord&id=L51145507&from=export http://dx.doi.org/10.1016/j.jalz.2010.04.004							Alzheimer's and Dementia	7	2			185-196												10.1016/j.jalz.2010.04.004	2011	2011-01-01				Alzheimer's Dementia	1552-5260										Alzheimer disease; brain perfusion; diagnostic procedure; follow up; functional magnetic resonance imaging; human; nuclear magnetic resonance imaging; parietal lobe; perfusion weighted imaging; positron emission tomography; prefrontal cortex; priority journal; review; single photon emission computed tomography; temporal lobe
32	Unavailable study	Journal Article	Kleinloog, JPD; Mensink, R P; Ivanov, D; Adam, J J; Uludag, K; Joris, P J	2019	Aerobic Exercise Training Improves Cerebral Blood Flow and Executive Function: A Randomized, Controlled Cross-Over Trial in Sedentary Older Men	0	0								FRONTIERS IN AGING NEUROSCIENCE	11																10.3389/fnagi.2019.00333	2019	2019-01-01				FRONTIERS IN AGING NEUROSCIENCE	1663-4365
33	Unavailable study	Journal Article	Guo, Y P; Li, X Y; Zhang, M; Chen, N N; Wu, S T; Lei, J F; Wang, Z J; Wang, R Z; Wang, J P; Liu, H F	2019	Age- and brain region-associated alterations of cerebral blood flow in early Alzheimer's disease assessed in APP<SUP>SWE</SUP>/PS1<SUP>E9</SUP> transgenic mice using arterial spin labeling	0	0								MOLECULAR MEDICINE REPORTS	19	4			3045-3052												10.3892/mmr.2019.9950	2019	2019-01-01				MOLECULAR MEDICINE REPORTS	1791-2997
34	Unavailable study	Journal Article	Guo, Y; Li, X; Zhang, M; Chen, N; Wu, S; Lei, J; Wang, Z; Wang, R; Wang, J; Liu, H	2019	Age? and brain region?associated alterations of cerebral blood flow in early Alzheimer's disease assessed in AβPPSWE/PS1ΔE9 transgenic mice using arterial spin labeling	0	0	https://www.embase.com/search/results?subaction=viewrecord&id=L2001675764&from=export http://dx.doi.org/10.3892/mmr.2019.9950							Molecular Medicine Reports	19	4			3045-3052												10.3892/mmr.2019.9950	2019	2019-01-01				Mol. Med. Rep.	1791-3004										MRI scanner; preclinical MRI scanner; age; Alzheimer disease; animal experiment; animal model; animal tissue; arterial spin labeling; article; brain blood flow; brain blood vessel; brain perfusion; controlled study; entorhinal cortex; female; frontoparietal cortex; hippocampus; image analysis; Morris water maze test; mouse; neuroimaging; nonhuman; thalamus; PharmaScan
35	Unavailable study	Journal Article	Preibisch, C; Sorg, C; F Rschler, A; Grimmer, T; Sax, I; Wohlschl Ger, A M; Perneczky, R; F Rstl, H; Kurz, A; Zimmer, C; Alexopoulos, P	2011	Age-Related Cerebral Perfusion Changes in the Parietal and Temporal Lobes Measured by Pulsed Arterial Spin Labeling	0	0								JOURNAL OF MAGNETIC RESONANCE IMAGING	34	6			1295-1302												10.1002/jmri.22788	2011	2011-01-01				JOURNAL OF MAGNETIC RESONANCE IMAGING	1053-1807
36	Unavailable study	Journal Article	de Vis, J B; Hendrikse, J; Bhogal, A; Adams, A; Kappelle, L J; Petersen, E T	2015	Age-Related Changes in Brain Hemodynamics; A Calibrated MRI Study	0	0								HUMAN BRAIN MAPPING	36	10			3973-3987												10.1002/hbm.22891	2015	2015-01-01				HUMAN BRAIN MAPPING	1065-9471
37	Unavailable study	Journal Article	Leidhin, C N; McMorrow, J; Carey, D; Newman, L; Williamson, W; Fagan, A J; Chappell, M A; Kenny, R A; Meaney, J F; Knight, S P	2021	Age-related normative changes in cerebral perfusion: Data from The Irish Longitudinal Study on Ageing (TILDA)	0	0								NEUROIMAGE	229																10.1016/j.neuroimage.2021.117741	2021	2021-01-01				NEUROIMAGE	1053-8119
38	Unavailable study	Generic	Jahng, G H; Schuff, N; Du, A T; Zhang, Y; Mueller, S; Cashdollar, N; Hlavin, J; Weiner, M W	2007	Age-related Reductions of Cerebral Blood Flow and White Matter Integrity by High-Field Perfusion and Diffusion MRI	0	0		Kim, S I; Suh, T S		WORLD CONGRESS ON MEDICAL PHYSICS AND BIOMEDICAL ENGINEERING 2006, VOL 14, PTS 1-6		World Congress on Medical Physics and Biomedical Engineering		WORLD CONGRESS ON MEDICAL PHYSICS AND BIOMEDICAL ENGINEERING 2006, VOL 14, PTS 1-6	14				1380-1383													2007	2007-01-01					1680-0737
39	Unavailable study	Journal Article	Qiu, M; Zhou, D; Zhu, H; Shao, Y; Li, Y; Wang, Y; Zong, G; Xi, Q	2023	Alterations of Cerebral Blood Flow and its Connectivity Patterns Measured with Arterial Spin Labeling in Mild Cognitive Impairment	0	0	http://www.ncbi.nlm.nih.gov/entrez/query.fcgi?cmd=Retrieve&db=pubmed&dopt=Abstract&list_uids=37921165&query_hl=1							Curr Alzheimer Res											Current Alzheimer research						10.2174/0115672050241163231017073139	2023 Oct 25	2023-10-25	Journal Article				1875-5828 (Electronic); 1567-2050 (Linking)	Copyright? Bentham Science Publishers; For any queries, please email at epub@benthamscience.net.			37921165						Alzheimer's disease; arterial spin labeling; cerebral blood flow; cerebral blood flow connectivity; mild cognitive impairment
40	Unavailable study	Journal Article	Qiu, M; Zhou, D; Zhu, H; Shao, Y; Li, Y; Wang, Y; Zong, G; Xi, Q	2023	Alterations of Cerebral Blood Flow and its Connectivity Patterns Measured with Arterial Spin Labeling in Mild Cognitive Impairment	0	0	https://www.embase.com/search/results?subaction=viewrecord&id=L642683269&from=export http://dx.doi.org/10.2174/0115672050241163231017073139							Current Alzheimer research																	10.2174/0115672050241163231017073139	2023	2023-01-01				Curr Alzheimer Res	1875-5828										adult; Alzheimer disease; arterial spin labeling; article; brain blood flow; brain region; clinical article; controlled study; female; human; male; mild cognitive impairment; parietal gyrus; primary motor cortex; putamen; superior temporal gyrus; supplementary motor area
41	Unavailable study	Journal Article	Li, X S; Hui, Y; Shi, H J; Li, M N; Zhao, X Y; Li, R; Zhang, W F; Lv, H; Wu, Y T; Li, J; Cui, L F; Zhao, P F; Wu, S L; Wang, Z C	2023	Altered cerebral blood flow and white matter during wakeful rest in patients with obstructive sleep apnea: a population-based retrospective study	0	0								BRITISH JOURNAL OF RADIOLOGY	96	1143															10.1259/bjr.20220867	2023	2023-01-01				BRITISH JOURNAL OF RADIOLOGY	0007-1285
42	Unavailable study	Journal Article	Li, R; Zhang, Y; Zhuo, Z; Wang, Y; Jia, Z; Sun, M; Zhang, Y; Li, W; Duan, Y; Yao, Z; Weng, H; Wei, J; Liu, Y; Xu, J	2021	Altered Cerebral Blood Flow in Alzheimer's Disease With Depression	0	0	http://www.ncbi.nlm.nih.gov/entrez/query.fcgi?cmd=Retrieve&db=pubmed&dopt=Abstract&list_uids=34305683&query_hl=1							Front Psychiatry	12				687739						Frontiers in psychiatry						10.3389/fpsyt.2021.687739	2021	2021-01-20	Journal Article				1664-0640 (Print); 1664-0640 (Electronic); 1664-0640 (Linking)	Copyright ? 2021 Li, Zhang, Zhuo, Wang, Jia, Sun, Zhang, Li, Duan, Yao, Weng, Wei, Liu and Xu.			34305683						Alzheimer's disease; arterial spin label; cerebral blood blow; depressive symptom; neuroimaging marker
43	Unavailable study	Journal Article	Zhu, J J; Zhuo, C J; Xu, L X; Liu, F; Qin, W; Yu, C S	2017	Altered Coupling Between Resting-State Cerebral Blood Flow and Functional Connectivity in Schizophrenia	0	0								SCHIZOPHRENIA BULLETIN	43	6			1363-1374												10.1093/schbul/sbx051	2017	2017-01-01				SCHIZOPHRENIA BULLETIN	0586-7614
44	Unavailable study	Journal Article	Zheng, W; Li, H; Cui, B; Liang, P; Wu, Y; Han, X; Li, C R; Li, K; Wang, Z	2020	Altered multimodal magnetic resonance parameters of basal nucleus of Meynert in Alzheimer's disease	0	0	http://www.ncbi.nlm.nih.gov/entrez/query.fcgi?cmd=Retrieve&db=pubmed&dopt=Abstract&list_uids=32888399&query_hl=1							Ann Clin Transl Neurol	7	10			1919-1929						Annals of clinical and translational neurology						10.1002/acn3.51176	2020 Oct	2020-10-01	Journal Article; Research Support, N.I.H., Extramural; Research Support, Non-U.S. Gov't				2328-9503 (Electronic); 2328-9503 (Linking)	? 2020 The Authors. Annals of Clinical and Translational Neurology published by Wiley Periodicals LLC on behalf of American Neurological Association.			32888399
45	Unavailable study	Journal Article	Zheng, W; Li, H; Cui, B; Liang, P; Wu, Y; Han, X; Li, C S R; Li, K; Wang, Z	2020	Altered multimodal magnetic resonance parameters of basal nucleus of Meynert in Alzheimer’s disease	0	0	https://www.embase.com/search/results?subaction=viewrecord&id=L2006074202&from=export http://dx.doi.org/10.1002/acn3.51176							Annals of Clinical and Translational Neurology	7	10			1919-1929												10.1002/acn3.51176	2020	2020-01-01				Ann. Clin. Transl. Neurol.	2328-9503										3-Tesla; fiducial marker; MRI scanner; activity of daily living assessment; adult; aged; Alzheimer disease; antibody specificity; arterial spin labeling; article; basal ganglion; blood flow; BOLD signal; brain atrophy; clinical article; clinical dementia rating scale; cognitive defect; controlled study; diagnostic accuracy; echo planar imaging; electroencephalography; female; functional connectiv…
46	Unavailable study	Journal Article	Li, X S; Xu, N; Dai, C H; Meng, X X; Qiu, X Y; Ding, H Y; Zeng, R; Lv, H; Zhao, P F; Yang, Z H; Gong, S S; Wang, Z C	2022	Altered Neurovascular Coupling in Unilateral Pulsatile Tinnitus	0	0								FRONTIERS IN NEUROSCIENCE	15																10.3389/fnins.2021.791436	2022	2022-01-01				FRONTIERS IN NEUROSCIENCE	1662-453X
47	Unavailable study	Journal Article	Mocali, A; Della Malva, N; Abete, C; Mitidieri Costanza, V A; Bavazzano, A; Boddi, V; Sanchez, L; Dess, S; Pani, A; Paoletti, F	2014	Altered proteolysis in fibroblasts of alzheimer patients with predictive implications for subjects at risk of disease	0	0	https://www.embase.com/search/results?subaction=viewrecord&id=L373279369&from=export http://dx.doi.org/10.1155/2014/520152							International Journal of Alzheimer's Disease	2014																10.1155/2014/520152	2014	2014-01-01				Int. J. Alzheimer's Dis.	2090-0252										apolipoprotein E; beta secretase 1; transketolase; adult; aged; Alzheimer disease; article; controlled study; differential diagnosis; disease course; disease severity; early diagnosis; enzyme activity; female; fibroblast; first-degree relative; follow up; gene frequency; genetic analysis; genotype; human; in vitro study; major clinical study; male; onset age; prediction; protein analysis; protein…
48	Unavailable study	Journal Article	Zhang, Q Q; Wang, Q; He, C C; Fan, D D; Zhu, Y; Zang, F F; Tan, C; Zhang, S K; Shu, H; Zhang, Z J; Feng, H X; Wang, Z; Xie, C M	2021	Altered Regional Cerebral Blood Flow and Brain Function Across the Alzheimer's Disease Spectrum: A Potential Biomarker	0	0								FRONTIERS IN AGING NEUROSCIENCE	13																10.3389/fnagi.2021.630382	2021	2021-01-01				FRONTIERS IN AGING NEUROSCIENCE	1663-4365
49	Unavailable study	Journal Article	Zhang, W; Li, M X; Zhou, X; Huang, C J; Wan, K; Li, C C; Yin, J B; Zhao, W M; Zhang, C; Zhu, X Q; Sun, Z W	2022	Altered serum amyloid beta and cerebral perfusion and their associations with cognitive function in patients with subcortical ischemic vascular disease	0	0								FRONTIERS IN NEUROSCIENCE	16																10.3389/fnins.2022.993767	2022	2022-01-01				FRONTIERS IN NEUROSCIENCE	1662-453X
50	Unavailable study	Journal Article	Calcagno, A; Celani, L; Trunfio, M; Orofino, G; Imperiale, D; Atzori, C; Arena, V; D'Ettorre, G; Guaraldi, G; Gisslen, M; Di Perri, G	2021	Alzheimer Dementia in People Living With HIV	0	0	https://www.embase.com/search/results?subaction=viewrecord&id=L2018481240&from=export http://dx.doi.org/10.1212/CPJ.0000000000001060							Neurology: Clinical Practice	11	5			E627-E633												10.1212/CPJ.0000000000001060	2021	2021-01-01				Neurol. Clin. Pract.	2163-0933										abacavir plus lamivudine; amyloid beta protein; amyloid beta protein[1-42]; antihypertensive agent; atazanavir; atazanavir plus ritonavir; bictegravir plus emtricitabine plus tenofovir alafenamide; cobicistat; cotrimoxazole; darunavir; darunavir plus ritonavir; didanosine; dolutegravir; efavirenz; emtricitabine plus tenofovir alafenamide; emtricitabine plus tenofovir disoproxil; etravirine; fluor…
51	Unavailable study	Journal Article	Riederer, I; Bohn, K P; Preibisch, C; Wiedemann, E; Zimmer, C; Alexopoulos, P; F?rster, S	2018	Alzheimer Disease and Mild Cognitive Impairment: Integrated Pulsed Arterial Spin-Labeling MRI and (18)F-FDG PET	0	0	http://www.ncbi.nlm.nih.gov/entrez/query.fcgi?cmd=Retrieve&db=pubmed&dopt=Abstract&list_uids=29762090&query_hl=1							Radiology	288	1			198-206						Radiology						10.1148/radiol.2018170575	2018 Jul	2018-07-01	Journal Article				1527-1315 (Electronic); 0033-8419 (Linking)	? RSNA, 2018 Online supplemental material is available for this article.			29762090
52	Unavailable study	Journal Article	Riederer, I; Bohn, K P; Preibisch, C; Wiedemann, E; Zimmer, C; Alexopoulos, P; F Rster, S	2018	Alzheimer disease and mild cognitive impairment: Integrated pulsed arterial spin-labeling MRI and18F-FDG PET	0	0	https://www.embase.com/search/results?subaction=viewrecord&id=L626227809&from=export http://dx.doi.org/10.1148/radiol.2018170575							Radiology	288	1			198-206												10.1148/radiol.2018170575	2018	2018-01-01				Radiology	1527-1315										PET-MRI scanner; fluorodeoxyglucose f 18; glucose; adult; aged; Alzheimer disease; arterial spin labeling; article; brain blood flow; brain metabolism; brain perfusion; brain region; brain size; comparative study; controlled study; drug uptake; female; glucose metabolism; gray matter; human; major clinical study; male; mild cognitive impairment; nuclear magnetic resonance imaging; occipital corte…
53	Unavailable study	Journal Article	Cereda, E; Pedrolli, C; Zagami, A; Vanotti, A; Piffer, S; Faliva, M; Rondanelli, M; Caccialanza, R	2013	Alzheimer's disease and mortality in traditional long-term care facilities	0	0	https://www.embase.com/search/results?subaction=viewrecord&id=L52365826&from=export http://dx.doi.org/10.1016/j.archger.2012.12.001							Archives of Gerontology and Geriatrics	56	3			437-441												10.1016/j.archger.2012.12.001	2013	2013-01-01				Arch. Gerontol. Geriatr.	0167-4943										albumin; age; aged; albumin blood level; all cause mortality; Alzheimer disease; article; cardiovascular mortality; cohort analysis; comorbidity; controlled study; diabetes mellitus; female; follow up; gender; health care facility; human; long term care; major clinical study; male; mortality; multiinfarct dementia; nutritional support; Parkinson disease; prevalence; priority journal; prospective …
54	Unavailable study	Journal Article	Hampel, H; Shoai, M; Radhakrishnan, L; Pither, R; Scopes, G; Potier, M C; Escott-Price, V; Laws, S M; Lista, S; Nyasse, F; Bakardjian, H; Davis, J; Bloor, C; Dubois, B; Hardy, J	2016	Alzheimer's disease detection at the preclinical stage using a novel SNP genotyping array	0	0	https://www.embase.com/search/results?subaction=viewrecord&id=L613185995&from=export							Alzheimer's and Dementia	12	7			P1054-P1055													2016	2016-01-01				Alzheimer's Dementia	1552--5260										biological marker; florbetapir f 18; tracer; actimetry; Alzheimer disease; cross-sectional study; diagnosis; diagnostic error; diagnostic test accuracy study; dissection; electroencephalogram; episodic memory; exome; follow up; France; functional magnetic resonance imaging; gene frequency; gene mutation; genetic analysis; genetic marker; genetic risk; genotype; human; human tissue; major clinical…
55	Unavailable study	Journal Article	Hosseini-Asl, E; Ghazal, M; Mahmoud, A; Aslantas, A; Shalaby, A M; Casanova, M F; Barnes, G N; Gimel'Farb, G; Keynton, R; El-Baz, A	2018	Alzheimer's disease diagnostics by a 3D deeply supervised adaptable convolutional network	0	0	https://www.embase.com/search/results?subaction=viewrecord&id=L622373592&from=export							Frontiers in bioscience (Landmark edition)	23				584-596													2018	2018-01-01				Front Biosci (Landmark Ed)	1093-4715										algorithm; Alzheimer disease; artificial neural network; diagnostic imaging; human; nuclear magnetic resonance imaging; procedures; reproducibility; sensitivity and specificity; three-dimensional imaging
56	Unavailable study	Journal Article	Zhang, Y; Zhang, C P; Liu, J J; Shao, H D	2023	Alzheimer's disease: Potential pathogenesis and imaging findings	0	0								VIEW																	10.1002/VIW.20230025	2023	2023-01-01				VIEW	2688-3988
57	Unavailable study	Journal Article	Khan, T K	2018	An algorithm for preclinical diagnosis of Alzheimer's disease	0	0	https://www.embase.com/search/results?subaction=viewrecord&id=L622065823&from=export http://dx.doi.org/10.3389/fnins.2018.00275							Frontiers in Neuroscience	12	APR															10.3389/fnins.2018.00275	2018	2018-01-01				Front. Neurosci.	1662-453X										amyloid; biological marker; glucose; tau protein; algorithm; Alzheimer disease; arterial spin labeling; cerebrospinal fluid; clinical trial (topic); diagnostic accuracy; diagnostic algorithm; diagnostic value; diffusion tensor imaging; disease classification; disease exacerbation; feasibility study; functional magnetic resonance imaging; genetic marker; glucose metabolism; health care cost; healt…
58	Unavailable study	Journal Article	Khan, T K	2018	An Algorithm for Preclinical Diagnosis of Alzheimer's Disease	0	0	http://www.ncbi.nlm.nih.gov/entrez/query.fcgi?cmd=Retrieve&db=pubmed&dopt=Abstract&list_uids=29760644&query_hl=1							Front Neurosci	12				275						Frontiers in neuroscience						10.3389/fnins.2018.00275	2018	2018-01-20	Journal Article; Review				1662-4548 (Print); 1662-453X (Electronic); 1662-453X (Linking)				29760644						Alzheimer's disease; CSF; diagnosis; differential; neuroimaging (anatomic and functional); preclinical Alzheimer's disease
59	Unavailable study	Journal Article	Ismail, O; Holmes, H; Wells, J; O'Callaghan, J; Powell, N; Murray, T; Ahmed, Z; O'Neill, M; Collins, E; Johnson, R; Colgan, N; Lythgoe, M	2014	An imaging strategy to characterise tau pathology in vivo in a model of Alzheimer's disease using multiparametric MRI	0	0	https://www.embase.com/search/results?subaction=viewrecord&id=L71627410&from=export							Alzheimer's and Dementia	10				P253-P254													2014	2014-01-01				Alzheimer's Dementia	1552-5260										doxycycline; oxygen; amide; isoflurane; doxycycline hyclate; biological marker; tau protein; adenosine triphosphate; model; pathology; imaging; Alzheimer disease; nuclear magnetic resonance imaging; diffusion; parameters; mouse; tauopathy; diffusion tensor imaging; brain; implantable cardioverter defibrillator; non invasive procedure; brain blood flow; neurofibrillary tangle; protein analysis; pr…
60	Unavailable study	Journal Article	ACTRN	2016	An interventional study to evaluate the effects of formulation and dose on the Pharmacokinetics (PK, the measure of how the human body prcessed a substance) of up to four Donezepil Transdermal Delivery System (TDS, a patch that delivers a drug) formulations (50 cm2 patch size), worn for seven days, applied to the backs of healthy female participants	0	0	https://www.cochranelibrary.com/central/doi/10.1002/central/CN-01308087/full																									2016	2016-01-01
61	Unavailable study	Journal Article	Asllani, I; Borogovac, A; Wright, C; Sacco, R; Brown, T R; Zarahn, E	2008	An investigation of statistical power for continuous arterial spin labeling imaging at 1.5 T	0	0								NEUROIMAGE	39	3			1246-1256												10.1016/j.neuroimage.2007.10.015	2008	2008-01-01				NEUROIMAGE	1053-8119
62	Unavailable study	Journal Article	Sadaghiani, M S; Houshmand, S; Salavati, A; Alavi, A	2015	An update on molecular and structural Imaging techniques for assessment of Alzheimer's disease	0	0	https://www.embase.com/search/results?subaction=viewrecord&id=L71958106&from=export							Journal of Nuclear Medicine	56																	2015	2015-01-01				J. Nucl. Med.	0161-5505										amyloid; tracer; n acetylaspartic acid; molecular imaging; nuclear medicine; imaging; society; Alzheimer disease; human; brain; diagnosis; patient; nuclear magnetic resonance imaging; functional magnetic resonance imaging; monitoring; oxygen blood level; positron emission tomography; dementia; aged; learning; nuclear magnetic resonance spectroscopy; mild cognitive impairment; atrophy; diffusion w…
63	Unavailable study	Journal Article	Decker, Y; M Ller, A; N Meth, E; Schulz-Schaeffer, W J; Fatar, M; Menger, M D; Liu, Y; Fassbender, K	2018	Analysis of the vasculature by immunohistochemistry in paraffin-embedded brains	0	0								BRAIN STRUCTURE & FUNCTION	223	2			1001-1015												10.1007/s00429-017-1595-8	2018	2018-01-01				BRAIN STRUCTURE & FUNCTION	1863-2653
64	Unavailable study	Journal Article	Ding, Q; Tanigawa, K; Kaneko, J; Totsuka, M; Katakura, Y; Imabayashi, E; Matsuda, H; Hisatsune, T	2018	Anserine/Carnosine Supplementation Preserves Blood Flow in the Prefrontal Brain of Elderly People Carrying APOE e4	0	0								AGING AND DISEASE	9	3			334-345												10.14336/AD.2017.0809	2018	2018-01-01				AGING AND DISEASE	2152-5250
65	Unavailable study	Journal Article	Gareri, P; De Fazio, P; Cotroneo, A; Lacava, R; Gallelli, L; De Fazio, S; De Sarro, G	2007	Anticholinergic drug-induced delirium in an elderly alzheimer's dementia patient	0	0	https://www.embase.com/search/results?subaction=viewrecord&id=L46298597&from=export http://dx.doi.org/10.1016/j.archger.2007.01.027							Archives of Gerontology and Geriatrics	44	SUPPL.			199-206												10.1016/j.archger.2007.01.027	2007	2007-01-01				Arch. Gerontol. Geriatr.	0167-4943										amitriptyline; antiarrhythmic agent; antihistaminic agent; antihypertensive agent; antiparkinson agent; barbituric acid; benzodiazepine; beta adrenergic receptor blocking agent; choline alfoscerate; cholinergic receptor blocking agent; diazepam; diphenhydramine; dutasteride; flurazepam; galantamine; haloperidol; hypnotic sedative agent; indobufen; lorazepam; methyldopa; narcotic agent; omeprazole…
66	Unavailable study	Journal Article	潘飞豹; 蒋世杰	2019	APOE和SORL1基因联合检测对阿尔兹海默病患者早期诊断的意义	0	0								解剖学研究	41	2			98-101																			1671-0770										阿尔兹海默病; 载脂蛋白E基因; 分拣蛋白相关受体L1基因; 早期诊断
67	Unavailable study	Journal Article	Lyu, Y; Li, Q; Liu, L; Fan, Y; Guo, Q; He, H; Feng, X	2015	Application of cerebral MR perfusion imaging using pulsed arterial spin labeling technique in patients with amnestic-type mild cognitive impairment and mild Alzheimer disease	0	0	https://www.embase.com/search/results?subaction=viewrecord&id=L607521308&from=export http://dx.doi.org/10.3760/cma.j.issn.1005-1201.2015.12.005							Chinese Journal of Radiology (China)	49	12			900-906												10.3760/cma.j.issn.1005-1201.2015.12.005	2015	2015-01-01				Chin. J. Radiol.	1005-1201										Alzheimer disease; article; brain blood flow; brain perfusion; cingulate gyrus; controlled study; corpus callosum; diagnostic value; human; image analysis; inferior parietal lobule; major clinical study; medial frontal cortex; mild cognitive impairment; nuclear magnetic resonance imaging; occipital cortex; operculum (brain); posterior cingulate; precuneus; prospective study; putamen; spin labelin…
68	Unavailable study	Journal Article	Collij, L E; Heeman, F; Kuijer, J P; Ossenkoppele, R; Benedictus, M R; M?ller, C; Verfaillie, S C; Sanz-Arigita, E J; van Berckel, B N; van der Flier, W M; Scheltens, P; Barkhof, F; Wink, A M	2016	Application of Machine Learning to Arterial Spin Labeling in Mild Cognitive Impairment and Alzheimer Disease	0	0	http://www.ncbi.nlm.nih.gov/entrez/query.fcgi?cmd=Retrieve&db=pubmed&dopt=Abstract&list_uids=27383395&query_hl=1							Radiology	281	3			865-875						Radiology						10.1148/radiol.2016152703	2016 Dec	2016-12-01	Journal Article; Randomized Controlled Trial				1527-1315 (Electronic); 0033-8419 (Linking)				27383395
69	Unavailable study	Journal Article	Schuff, N	2011	Applications of arterial spin labelling in mild cognitive impairment, alzheimer's disease and other forms of dementia	0	0	https://www.embase.com/search/results?subaction=viewrecord&id=L361711170&from=export http://dx.doi.org/10.2174/157340511794653487							Current Medical Imaging Reviews	7	1			73-79												10.2174/157340511794653487	2011	2011-01-01				Curr. Med. Imaging Rev.	1573-4056										aging; Alzheimer disease; arterial spin labeling; brain blood flow; brain perfusion; differential diagnosis; disease classification; frontotemporal dementia; human; mild cognitive impairment; multiinfarct dementia; nuclear magnetic resonance imaging; positron emission tomography; priority journal; review; single photon emission computed tomography; white matter
70	Unavailable study	Journal Article	Schuff, N	2011	Applications of Arterial Spin Labelling in Mild Cognitive Impairment, Alzheimer's Disease and Other Forms of Dementia	0	0								CURRENT MEDICAL IMAGING	7	1			73-79												10.2174/157340511794653487	2011	2011-01-01				CURRENT MEDICAL IMAGING	1573-4056
71	Unavailable study	Journal Article	Naumenko, S E; Naumenko, K S; Pokrovski, M G; Kim, S F	2004	Aprotinin in the correction of the hemodynamic syndrome of systemic inflammatory response in surgeries with extracorporeal circulation	0	0	https://www.cochranelibrary.com/central/doi/10.1002/central/CN-00514525/full									4			15‐19													2004	2004-01-01															Aprotinin [pharmacology, *therapeutic use]; Blood Circulation; Coronary Artery Bypass; Extracorporeal Circulation; Female; Hemostatics [*therapeutic use]; Humans; Inflammation [etiology, *prevention & control]; Male; Middle Aged; Myocardial Ischemia [*surgery]; Phenylephrine [therapeutic use]; Postoperative Complications [*prevention & control]; Vascular Resistance [drug effects]; Vasoconstrictor…
72	Unavailable study	Journal Article	Wang, Z; Das, S R; Xie, S X; Arnold, S E; Detre, J A; Wolk, D A	2013	Arterial spin labeled MRI in prodromal Alzheimer's disease: A multi-site study	0	0	https://www.embase.com/search/results?subaction=viewrecord&id=L369055341&from=export							NeuroImage: Clinical	2	1			630-636													2013	2013-01-01				NeuroImage Clin.	2213-1582										adult; aged; Alzheimer disease; arterial spin labeled magnetic resonance imaging; article; brain blood flow; cognition; disease severity; female; hippocampus; human; male; metabolism; mild cognitive impairment; multicenter study; neuroimaging; nuclear magnetic resonance imaging; perfusion; prediction; priority journal; prodromal Alzheimer disease; rating scale
73	Unavailable study	Journal Article	Wang, Z; Das, S R; Xie, S X; Arnold, S E; Detre, J A; Wolk, D A	2013	Arterial spin labeled MRI in prodromal Alzheimer's disease: A multi-site study	0	0	http://www.ncbi.nlm.nih.gov/entrez/query.fcgi?cmd=Retrieve&db=pubmed&dopt=Abstract&list_uids=24179814&query_hl=1							Neuroimage Clin	2				630-6						NeuroImage. Clinical						10.1016/j.nicl.2013.04.014	2013	2013-01-20	Journal Article				2213-1582 (Print); 2213-1582 (Electronic); 2213-1582 (Linking)				24179814
74	Unavailable study	Journal Article	Liu, A A; Voss, H U; Dyke, J P; Heier, L A; Schiff, N D	2011	Arterial spin labeling and altered cerebral blood flow patterns in the minimally conscious state	0	0								NEUROLOGY	77	16			1518-1523												10.1212/WNL.0b013e318233b229	2011	2011-01-01				NEUROLOGY	0028-3878
75	Unavailable study	Journal Article	Jezzard, P; Chappell, M A; Okell, T W	2018	Arterial spin labeling for the measurement of cerebral perfusion and angiography	0	0								JOURNAL OF CEREBRAL BLOOD FLOW AND METABOLISM	38	4			603-626												10.1177/0271678X17743240	2018	2018-01-01				JOURNAL OF CEREBRAL BLOOD FLOW AND METABOLISM	0271-678X
76	Unavailable study	Journal Article	Huang, W; Luo, M; Liu, X; Zhang, P; Ding, H; Xue, W; Ni, D	2019	Arterial Spin Labeling Images Synthesis from sMRI Using Unbalanced Deep Discriminant Learning	0	0	https://www.embase.com/search/results?subaction=viewrecord&id=L630472430&from=export http://dx.doi.org/10.1109/TMI.2019.2906677							IEEE Transactions on Medical Imaging	38	10			2338-2351												10.1109/TMI.2019.2906677	2019	2019-01-01				IEEE Trans. Med. Imaging	1558-254X										aged; Alzheimer disease; arterial spin labeling; article; comparative study; controlled study; deep learning; dementia; functional magnetic resonance imaging; human; image processing; image quality; major clinical study; mild cognitive impairment; neuroimaging; partial volume (imaging); qualitative analysis; unbalanced deep discriminant learning
77	Unavailable study	Journal Article	Michels, L; Warnock, G; Buck, A; Macauda, G; Leh, S E; Kaelin, A M; Riese, F; Meyer, R; O'Gorman, R; Hock, C; Kollias, S; Gietl, A F	2016	Arterial spin labeling imaging reveals widespread and Aβ-independent reductions in cerebral blood flow in elderly apolipoprotein epsilon-4 carriers	0	0								JOURNAL OF CEREBRAL BLOOD FLOW AND METABOLISM	36	3			581-595												10.1177/0271678X15605847	2016	2016-01-01				JOURNAL OF CEREBRAL BLOOD FLOW AND METABOLISM	0271-678X
78	Unavailable study	Journal Article	Barthel, H; Werner, P; Rullmann, M; Mildner, T; Jochimsen, T; Tiepolt, S; Gertz, H; Schroeter, M L; Saur, D; M Ller, H; Sabri, O	2017	Arterial spin labeling in hybrid dementia PET/MRI	0	0	https://www.embase.com/search/results?subaction=viewrecord&id=L621380793&from=export							NuklearMedizin	56	2			A10													2017	2017-01-01				NuklearMedizin	0029-5566										biological marker; florbetaben; adult; Alzheimer disease; arterial spin labeling; brain; conference abstract; data analysis; decision making; diagnosis; diagnostic test accuracy study; female; frontotemporal dementia; human; image quality; major clinical study; nerve injury; pathology; pattern recognition; retina image
79	Unavailable study	Journal Article	Barthel, H; Werner, P; Rullmann, M; Mildner, T; Jochimsen, T; Tiepolt, S; Gertz, H J; Schroeter, M L; Saur, D; M Ller, H; Sabri, O	2017	Arterial spin labeling in the hybrid PET/ MRI workup of dementia patients	0	0	https://www.embase.com/search/results?subaction=viewrecord&id=L618811827&from=export http://dx.doi.org/10.1177/0271678X17695982							Journal of Cerebral Blood Flow and Metabolism	37	1			157-158												10.1177/0271678X17695982	2017	2017-01-01				J. Cereb. Blood Flow Metab.	1559-7016										biological marker; florbetaben; adult; Alzheimer disease; arterial spin labeling; brain cortex; data analysis; decision making; diagnosis; female; frontotemporal dementia; human; image quality; major clinical study; pattern recognition; retina image
80	Unavailable study	Journal Article	Mutoh, T; Eguchi, K; Yamamoto, S; Yasui, N; Taki, Y	2019	Arterial Spin Labeling Magnetic Resonance Imaging in the Assessment of Non-Convulsive Status Epilepticus in Alzheimer's Disease: A Report of Two Cases	0	0	http://www.ncbi.nlm.nih.gov/entrez/query.fcgi?cmd=Retrieve&db=pubmed&dopt=Abstract&list_uids=31841453&query_hl=1							Am J Case Rep	20				1883-1887						The American journal of case reports						10.12659/AJCR.919938	2019 Dec 16	2019-12-16	Case Reports; Journal Article				1941-5923 (Electronic); 1941-5923 (Linking)				31841453
81	Unavailable study	Journal Article	Mutoh, T; Eguchi, K; Yamamoto, S; Yasui, N; Taki, Y	2019	Arterial Spin Labeling Magnetic Resonance Imaging in the Assessment of Non-Convulsive Status Epilepticus in Alzheimer's Disease: A Report of Two Cases	0	0								AMERICAN JOURNAL OF CASE REPORTS	20				1883-1887												10.12659/AJCR.919938	2019	2019-01-01				AMERICAN JOURNAL OF CASE REPORTS	1941-5923
82	Unavailable study	Journal Article	Xekardaki, A; Rodriguez, C; Montandon, M L; Toma, S; Tombeur, E; Herrmann, F R; Zekry, D; Lovblad, K O; Barkhof, F; Giannakopoulos, P; Haller, S	2015	Arterial Spin Labeling May Contribute to the Prediction of Cognitive Deterioration in Healthy Elderly Individuals	0	0								RADIOLOGY	274	2			490-499												10.1148/radiol.14140680	2015	2015-01-01				RADIOLOGY	0033-8419
83	Unavailable study	Journal Article	Ikawa, M; Kimura, H; Kitazaki, Y; Sugimoto, K; Matsunaga, A; Hayashi, K; Yamamura, O; Tsujikawa, T; Hamano, T; Yoneda, M; Okazawa, H; Nakamoto, Y	2018	Arterial spin labeling MR imaging for the clinical detection of cerebellar hypoperfusion in patients with spinocerebellar degeneration	0	0								JOURNAL OF THE NEUROLOGICAL SCIENCES	394				58-62												10.1016/j.jns.2018.09.007	2018	2018-01-01				JOURNAL OF THE NEUROLOGICAL SCIENCES	0022-510X
84	Unavailable study	Journal Article	Liu, Y N; Zhu, X P; Feinberg, D; Guenther, M; Gregori, J; Weiner, M W; Schuff, N	2012	Arterial spin labeling MRI study of age and gender effects on brain perfusion hemodynamics	0	0								MAGNETIC RESONANCE IN MEDICINE	68	3			912-922												10.1002/mrm.23286	2012	2012-01-01				MAGNETIC RESONANCE IN MEDICINE	0740-3194
85	Unavailable study	Journal Article	van Osch, M J P; Lu, H	2011	Arterial spin labeling perfusion MRI in alzheimer's disease	0	0	https://www.embase.com/search/results?subaction=viewrecord&id=L361711169&from=export http://dx.doi.org/10.2174/157340511794653423							Current Medical Imaging Reviews	7	1			62-72												10.2174/157340511794653423	2011	2011-01-01				Curr. Med. Imaging Rev.	1573-4056										amyloid; antioxidant; reactive oxygen metabolite; Alzheimer disease; arterial spin labeling; article; artifact; autoregulation; blood oxygenation; blood oxygenation level dependent; brain atrophy; brain blood flow; brain blood volume; brain mapping; brain perfusion; follow up; frontal lobe; frontotemporal dementia; hippocampus; human; image analysis; image quality; limbic system; microvasculature…
86	Unavailable study	Journal Article	Haller, S; Zaharchuk, G; Thomas, D L; Lovblad, K O; Barkhof, F; Golay, X	2016	Arterial spin labeling perfusion of the brain: Emerging clinical applications	0	0	https://www.embase.com/search/results?subaction=viewrecord&id=L612907277&from=export http://dx.doi.org/10.1148/radiol.2016150789							Radiology	281	2			337-356												10.1148/radiol.2016150789	2016	2016-01-01				Radiology	1527-1315										fluorodeoxyglucose f 18; gadolinium; tracer; aging; Alzheimer disease; arterial spin labeling; arteriovenous fistula; arteriovenous malformation; brain blood flow; brain blood volume; brain mapping; brain metabolism; brain perfusion; central nervous system tumor; cerebrovascular accident; contrast enhancement; depression; diffuse Lewy body disease; dural arteriovenous fistula; epileptic focus; fr…
87	Unavailable study	Journal Article	Qiu, T	2016	Arterial spin labeling perfusion predicts conversion from mild cognitive impairment to Alzheimer's disease	0	0	https://www.embase.com/search/results?subaction=viewrecord&id=L613185772&from=export							Alzheimer's and Dementia	12	7			P727-P728													2016	2016-01-01				Alzheimer's Dementia	1552--5260										Alzheimer disease; arterial spin labeling; clinical article; controlled study; diagnostic test accuracy study; follow up; hippocampus; human; logistic regression analysis; mild cognitive impairment; neuropsychological assessment; perfusion; precuneus; receiver operating characteristic
88	Unavailable study	Journal Article	Olm, C A; Kandel, B M; Avants, B B; Detre, J A; Gee, J C; Grossman, M; McMillan, C T	2016	Arterial spin labeling perfusion predicts longitudinal decline in semantic variant primary progressive aphasia	0	0								JOURNAL OF NEUROLOGY	263	10			1927-1938												10.1007/s00415-016-8221-1	2016	2016-01-01				JOURNAL OF NEUROLOGY	0340-5354
89	Unavailable study	Journal Article	Dolui, S; Li, Z; Nasrallah, I M; Detre, J A; Wolk, D A	2020	Arterial spin labeling versus (18)F-FDG-PET to identify mild cognitive impairment	0	0	http://www.ncbi.nlm.nih.gov/entrez/query.fcgi?cmd=Retrieve&db=pubmed&dopt=Abstract&list_uids=31931403&query_hl=1							Neuroimage Clin	25				102146						NeuroImage. Clinical						10.1016/j.nicl.2019.102146	2020	2020-01-20	Comparative Study; Journal Article; Research Support, N.I.H., Extramural				2213-1582 (Electronic); 2213-1582 (Linking)	Copyright ? 2020 The Authors. Published by Elsevier Inc. All rights reserved.			31931403						(18)F-Fluorodeoxyglucose positron emission tomography; Alzheimer's disease; Arterial spin labeling; Hypometabolism; Hypoperfusion; Mild cognitive impairment
90	Unavailable study	Journal Article	Dolui, S; Li, Z; Nasrallah, I M; Detre, J A; Wolk, D A	2020	Arterial spin labeling versus 18F-FDG-PET to identify mild cognitive impairment	0	0	https://www.embase.com/search/results?subaction=viewrecord&id=L2004567425&from=export http://dx.doi.org/10.1016/j.nicl.2019.102146							NeuroImage: Clinical	25																10.1016/j.nicl.2019.102146	2020	2020-01-01				NeuroImage Clin.	2213-1582										3-Tesla Siemens Trio MRI scanner; imaging software; MRI scanner; PET-CT scanner; fluorodeoxyglucose f 18; adult; aged; Alzheimer disease; arterial spin labeling; article; brain blood flow; brain perfusion; brain scintiscanning; clinical article; cohort analysis; controlled study; correlation coefficient; disease classification; female; human; image quality; intermethod comparison; male; mild cogn…
91	Unavailable study	Journal Article	F?llmar, D; Haller, S; Lilja, J; Danfors, T; Kilander, L; Tolboom, N; Egger, K; Kellner, E; Croon, P M; Verfaillie, SCJ; van Berckel, BNM; Ossenkoppele, R; Barkhof, F; Larsson, E M	2017	Arterial spin labeling-based Z-maps have high specificity and positive predictive value for neurodegenerative dementia compared to FDG-PET	0	0	http://www.ncbi.nlm.nih.gov/entrez/query.fcgi?cmd=Retrieve&db=pubmed&dopt=Abstract&list_uids=28374078&query_hl=1							Eur Radiol	27	10			4237-4246						European radiology						10.1007/s00330-017-4784-1	2017 Oct	2017-10-01	Journal Article				1432-1084 (Electronic); 0938-7994 (Print); 0938-7994 (Linking)				28374078						18F-FDG; Arterial spin labeling MRI; Dementia; Neurodegenerative; Visual assessment
92	Unavailable study	Journal Article	F Llmar, D; Haller, S; Lilja, J; Danfors, T; Kilander, L; Tolboom, N; Egger, K; Kellner, E; Croon, P M; Verfaillie, S C J; van Berckel, B N M; Ossenkoppele, R; Barkhof, F; Larsson, E M	2017	Arterial spin labeling-based Z-maps have high specificity and positive predictive value for neurodegenerative dementia compared to FDG-PET	0	0	https://www.embase.com/search/results?subaction=viewrecord&id=L615203180&from=export http://dx.doi.org/10.1007/s00330-017-4784-1							European Radiology	27	10			4237-4246												10.1007/s00330-017-4784-1	2017	2017-01-01				Eur. Radiol.	1432-1084										PET-CT scanner; MRI scanner; MRI scanner; fluorodeoxyglucose f 18; adult; aged; Alzheimer disease; arterial spin labeling; article; clinical article; controlled study; female; frontotemporal dementia; human; intermethod comparison; male; middle aged; MRI scanner; PET scanner; positron emission tomography; predictive value; priority journal; sensitivity and specificity; Achieva; Discovery ST; Sign…
93	Unavailable study	Journal Article	Melzer, T R; Watts, R; MacAskill, M R; Pearson, J F; R Eger, S; Pitcher, T L; Livingston, L; Graham, C; Keenan, R; Shankaranarayanan, A; Alsop, D C; Dalrymple-Alford, J C; Anderson, T J	2011	Arterial spin labelling reveals an abnormal cerebral perfusion pattern in Parkinson's disease	0	0								BRAIN	134				845-855												10.1093/brain/awq377	2011	2011-01-01				BRAIN	0006-8950
94	Unavailable study	Journal Article	Detre, J A; Wang, J J; Wang, Z; Rao, H Y	2009	Arterial spin-labeled perfusion MRI in basic and clinical neuroscience	0	0								CURRENT OPINION IN NEUROLOGY	22	4			348-355												10.1097/WCO.0b013e32832d9505	2009	2009-01-01				CURRENT OPINION IN NEUROLOGY	1350-7540
95	Unavailable study	Journal Article	Gyanwali, B; Tan, C S; Petr, J; Escobosa, LLT; Vrooman, H; Chen, C; Mutsaerts, H J; Hilal, S	2022	Arterial Spin-Labeling Parameters and Their Associations with Risk Factors, Cerebral Small-Vessel Disease, and Etiologic Subtypes of Cognitive Impairment and Dementia	0	0	http://www.ncbi.nlm.nih.gov/entrez/query.fcgi?cmd=Retrieve&db=pubmed&dopt=Abstract&list_uids=36562454&query_hl=1							AJNR Am J Neuroradiol	43	10			1418-1423						AJNR. American journal of neuroradiology						10.3174/ajnr.A7630	2022 Oct	2022-10-01	Journal Article; Research Support, Non-U.S. Gov't				1936-959X (Electronic); 0195-6108 (Print); 0195-6108 (Linking)	? 2022 by American Journal of Neuroradiology.			36562454
96	Unavailable study	Journal Article	Gyanwali, B; Tan, C S; Petr, J; Escobosa, L L T; Vrooman, H; Chen, C; Mutsaerts, H J; Hilal, S	2022	Arterial Spin-Labeling Parameters and Their Associations with Risk Factors, Cerebral Small-Vessel Disease, and Etiologic Subtypes of Cognitive Impairment and Dementia	0	0	https://www.embase.com/search/results?subaction=viewrecord&id=L2021394965&from=export http://dx.doi.org/10.3174/ajnr.A7630							American Journal of Neuroradiology	43	10			1418-1423												10.3174/ajnr.A7630	2022	2022-01-01				Am. J. Neuroradiol.	1936-959X										imaging software; adult; age; Alzheimer disease; arterial spin labeling; article; basal ganglion; brain blood flow; brain hemorrhage; cardiovascular risk; cerebrovascular disease; cognitive defect; dementia; demographics; female; gray matter; heart disease; human; hyperlipidemia; hypertension; linear regression analysis; major clinical study; male; memory; multiinfarct dementia; perivascular spac…
97	Unavailable study	Journal Article	L Vblad, K O; Montandon, M L; Viallon, M; Rodriguez, C; Toma, S; Golay, X; Giannakopoulos, P; Haller, S	2015	Arterial Spin-Labeling Parameters Influence Signal Variability and Estimated Regional Relative Cerebral Blood Flow in Normal Aging and Mild Cognitive Impairment: FAIR versus PICORE Techniques	0	0								AMERICAN JOURNAL OF NEURORADIOLOGY	36	7			1231-1236												10.3174/ajnr.A4291	2015	2015-01-01				AMERICAN JOURNAL OF NEURORADIOLOGY	0195-6108
98	Unavailable study	Journal Article	Badji, A; Sabra, D; Bherer, L; Cohen-Adad, J; Girouard, H; Gauthier, C J	2019	Arterial stiffness and brain integrity: A review of MRI findings	0	0								AGEING RESEARCH REVIEWS	53																10.1016/j.arr.2019.05.001	2019	2019-01-01				AGEING RESEARCH REVIEWS	1568-1637
99	Unavailable study	Journal Article	Jung, Y; Hughes, T M; Lockhart, S; Kim, D; Whitlow, C T; Craft, S	2019	ARTERIAL STIFFNESS IS ASSOCIATED WITH GREATER WHITE MATTER BLOOD FLOW AND WHITE MATTER HYPERINTENSITIES REGARDLESS OF COGNITIVE STATUS	0	0	https://www.embase.com/search/results?subaction=viewrecord&id=L2003375531&from=export http://dx.doi.org/10.1016/j.jalz.2019.08.123							Alzheimer's and Dementia	15	7			P1540												10.1016/j.jalz.2019.08.123	2019	2019-01-01				Alzheimer's Dementia	1552-5279										African American; aged; Alzheimer disease; arterial spin labeling; arterial stiffness; brain blood flow; carotid artery; cerebrovascular disease; conference abstract; controlled study; cortical thickness (brain); fasting; female; forest; gender; gray matter; human; imaging software; major clinical study; male; parietal lobe; pulsatile flow; pulse wave; race; sphygmomanometer; white matter
100	Unavailable study	Journal Article	De Vis, J B; Peng, S L; Chen, X; Li, Y; Liu, P; Sur, S; Rodrigue, K M; Park, D C; Lu, H	2018	Arterial-spin-labeling (ASL) perfusion MRI predicts cognitive function in elderly individuals: A 4-year longitudinal study	0	0	http://www.ncbi.nlm.nih.gov/entrez/query.fcgi?cmd=Retrieve&db=pubmed&dopt=Abstract&list_uids=29292540&query_hl=1							J Magn Reson Imaging	48	2			449-458						Journal of magnetic resonance imaging : JMRI						10.1002/jmri.25938	2018 Aug	2018-08-01	Journal Article; Research Support, N.I.H., Extramural				1522-2586 (Electronic); 1053-1807 (Print); 1053-1807 (Linking)	? 2018 International Society for Magnetic Resonance in Medicine.			29292540						Alzheimer's disease; aging; arterial spin labeling; cerebral blood flow; cognition; episodic memory
101	Unavailable study	Journal Article	De Vis, J B; Peng, S L; Chen, X; Li, Y; Liu, P Y; Sur, S; Rodrigue, K M; Park, D C; Lu, H Z	2018	Arterial-spin-labeling (ASL) perfusion MRI predicts cognitive function in elderly individuals: A 4-year longitudinal study	0	0								JOURNAL OF MAGNETIC RESONANCE IMAGING	48	2			449-458												10.1002/jmri.25938	2018	2018-01-01				JOURNAL OF MAGNETIC RESONANCE IMAGING	1053-1807
102	Unavailable study	Journal Article	Abad, V M; Garc Aa-Polo, P; O'Daly, O; Hern Ndez-Tamames, J A; Zelaya, F	2016	ASAP (Automatic Software for ASL Processing): A toolbox for processing Arterial Spin Labeling images	0	0								MAGNETIC RESONANCE IMAGING	34	3			334-344												10.1016/j.mri.2015.11.002	2016	2016-01-01				MAGNETIC RESONANCE IMAGING	0730-725X
103	Unavailable study	Journal Article	Gokmen, M H A; Dokdok, M; Kutukcu, Y; Karaman, K; Karadeniz, O	2017	ASL MRI in early diagnosis of Alzheimer's disease: A biomarker suitable for clinical settings?	0	0	https://www.embase.com/search/results?subaction=viewrecord&id=L617492714&from=export http://dx.doi.org/10.1111/ene.13367							European Journal of Neurology	24				123												10.1111/ene.13367	2017	2017-01-01				Eur. J. Neurol.	1468-1331										biological marker; Alzheimer disease; cognitive defect; depression; diagnosis; differentiation; early diagnosis; female; hospital; human; major clinical study; male; memory disorder; nuclear magnetic resonance imaging; pathology; perfusion
104	Unavailable study	Thesis	郭屹	2018	ASL MRI在MCI和AD患者早期诊断及随访中的应用研究	0	0	https://d.wanfangdata.com.cn/thesis/ChJUaGVzaXNOZXdTMjAyMzA5MDESCUQwMjI1MzA5MxoIb3dyajE4dGE%3D						同济大学									医学影像学与核医学	张炜										2018-05-01	硕士														阿尔兹海默症; 轻度认知障碍; 脑血流灌注; 动脉自旋标记灌注磁共振成像; ApoEε4基因; 临床诊断
105	Unavailable study	Journal Article	Chao, L L; Buckley, S T; Kornak, J; Schuff, N; Madison, C; Yaffe, K; Miller, B L; Kramer, J H; Weiner, M W	2010	ASL Perfusion MRI Predicts Cognitive Decline and Conversion From MCI to Dementia	0	0								ALZHEIMER DISEASE & ASSOCIATED DISORDERS	24	1			19-27												10.1097/WAD.0b013e3181b4f736	2010	2010-01-01				ALZHEIMER DISEASE & ASSOCIATED DISORDERS	0893-0341
106	Unavailable study	Journal Article	Li, Y; Liu, P Y; Li, Y; Fan, H L; Su, P; Peng, S L; Park, D C; Rodrigue, K M; Jiang, H Y; Faria, A V; Ceritoglu, C; Miller, M; Mori, S; Lu, H Z	2019	ASL-MRICloud: An online tool for the processing of ASL MRI data	0	0								NMR IN BIOMEDICINE	32	2															10.1002/nbm.4051	2019	2019-01-01				NMR IN BIOMEDICINE	0952-3480
107	Unavailable study	Journal Article	Yan, L R; Liu, C Y; Smith, R X; Jog, M; Langham, M; Krasileva, K; Chen, Y F; Ringman, J M; Wang, DJJ	2016	Assessing intracranial vascular compliance using dynamic arterial spin labeling	0	0								NEUROIMAGE	124				433-441												10.1016/j.neuroimage.2015.09.008	2016	2016-01-01				NEUROIMAGE	1053-8119
108	Unavailable study	Journal Article	Alsop, D C; Detre, J A; Grossman, M	2000	Assessment of cerebral blood flow in Alzheimer's disease by spin-labeled magnetic resonance imaging	0	0	http://www.ncbi.nlm.nih.gov/entrez/query.fcgi?cmd=Retrieve&db=pubmed&dopt=Abstract&list_uids=10632106&query_hl=1							Ann Neurol	47	1			93-100						Annals of neurology							2000 Jan	2000-01-01	Journal Article; Research Support, Non-U.S. Gov't; Research Support, U.S. Gov't, P.H.S.				0364-5134 (Print); 0364-5134 (Linking)				10632106
109	Unavailable study	Journal Article	Alsop, D C; Detre, J A; Grossman, M	2000	Assessment of cerebral blood flow in Alzheimer's disease by spin-labeled magnetic resonance imaging	0	0	https://www.embase.com/search/results?subaction=viewrecord&id=L30033655&from=export http://dx.doi.org/10.1002/1531-8249(200001)47:1<93::AID-ANA15>3.0.CO;2-8							Annals of Neurology	47	1			93-100												10.1002/1531-8249(200001)47:1<93::AID-ANA15>3.0.CO;2-8	2000	2000-01-01				Ann. Neurol.	0364-5134										adult; aged; Alzheimer disease; article; blood oxygenation; brain blood flow; clinical article; contrast enhancement; dementia; diagnostic imaging; disease severity; female; frontal cortex; human; male; nuclear magnetic resonance imaging; positron emission tomography; priority journal; quality control; right handedness; statistical analysis; cerebrovascular accident
110	Unavailable study	Journal Article	Lee, Y; Kim, T	2018	Assessment of hypertensive cerebrovascular alterations with multiband Look-Locker arterial spin labeling	0	0								JOURNAL OF MAGNETIC RESONANCE IMAGING	47	3			663-672												10.1002/jmri.25812	2018	2018-01-01				JOURNAL OF MAGNETIC RESONANCE IMAGING	1053-1807
111	Unavailable study	Journal Article	Goubran, M; Douglas, D; Chao, S; Quon, A; Tripathi, P; Holley, D; Vasanawala, M; Zaharchuk, G; Zeineh, M	2015	Assessment of PET & ASL metabolism in the hippocampal subfields of MCI and AD using simultaneous PET-MR	0	0	https://www.embase.com/search/results?subaction=viewrecord&id=L612136463&from=export http://dx.doi.org/10.1186/2197-7364-2-S1-A73							EJNMMI Physics	2																10.1186/2197-7364-2-S1-A73	2015	2015-01-01				EJNMMI Physics	2197-7364										biological marker; Alzheimer disease; controlled study; early diagnosis; human; major clinical study; metabolism; MRI scanner; perfusion; pons; population based case control study; subiculum
112	Unavailable study	Journal Article	Laosiripisan, J; Tarumi, T; Gonzales, M M; Haley, A P; Tanaka, H	2015	Association between cardiovagal baroreflex sensitivity and baseline cerebral perfusion of the hippocampus	0	0	http://www.ncbi.nlm.nih.gov/entrez/query.fcgi?cmd=Retrieve&db=pubmed&dopt=Abstract&list_uids=26280218&query_hl=1							Clin Auton Res	25	4			213-8						Clinical autonomic research : official journal of the Clinical Autonomic Research Society						10.1007/s10286-015-0296-8	2015 Aug	2015-08-01	Journal Article; Research Support, N.I.H., Extramural; Research Support, Non-U.S. Gov't				1619-1560 (Electronic); 0959-9851 (Linking)				26280218						Alzheimer’s disease; Arterial spin labeling; Autonomic dysfunction; MRI
113	Unavailable study	Journal Article	Laosiripisan, J; Tarumi, T; Gonzales, M M; Haley, A P; Tanaka, H	2015	Association between cardiovagal baroreflex sensitivity and baseline cerebral perfusion of the hippocampus	0	0								CLINICAL AUTONOMIC RESEARCH	25	4			213-218												10.1007/s10286-015-0296-8	2015	2015-01-01				CLINICAL AUTONOMIC RESEARCH	0959-9851
114	Unavailable study	Journal Article	Dong, H; Guo, L; Yang, H; Zhu, W; Liu, F; Xie, Y; Zhang, Y; Xue, K; Li, Q; Liang, M; Zhang, N; Qin, W	2023	Association between gray matter atrophy, cerebral hypoperfusion, and cognitive impairment in Alzheimer's disease	0	0	http://www.ncbi.nlm.nih.gov/entrez/query.fcgi?cmd=Retrieve&db=pubmed&dopt=Abstract&list_uids=37091519&query_hl=1							Front Aging Neurosci	15				1129051						Frontiers in aging neuroscience						10.3389/fnagi.2023.1129051	2023	2023-01-20	Journal Article				1663-4365 (Print); 1663-4365 (Electronic); 1663-4365 (Linking)	Copyright ? 2023 Dong, Guo, Yang, Zhu, Liu, Xie, Zhang, Xue, Li, Liang, Zhang and Qin.			37091519						Alzheimer’s disease; arterial spin labeling; cognitive impairment; gray matter atrophy; hypoperfusion; magnetic resonance imaging; pathway analysis
115	Unavailable study	Journal Article	Dong, H; Guo, L; Yang, H; Zhu, W; Liu, F; Xie, Y; Zhang, Y; Xue, K; Li, Q; Liang, M; Zhang, N; Qin, W	2023	Association between gray matter atrophy, cerebral hypoperfusion, and cognitive impairment in Alzheimer’s disease	0	0	https://www.embase.com/search/results?subaction=viewrecord&id=L2022741791&from=export http://dx.doi.org/10.3389/fnagi.2023.1129051							Frontiers in Aging Neuroscience	15																10.3389/fnagi.2023.1129051	2023	2023-01-01				Front. Aging Neurosci.	1663-4365										MRI scanner; amyloid beta protein; aged; Alzheimer disease; angular gyrus; arterial spin labeling; article; atrophy; bootstrapping; brain blood flow; brain size; cerebral hypoperfusion; clinical article; cognitive defect; dementia; echo planar imaging; female; functional magnetic resonance imaging; gray matter atrophy; gray matter volume; human; hypothesis; inferior temporal gyrus; male; medial p…
116	Unavailable study	Journal Article	Mattsson, N; Tosun, D; Insel, P S; Simonson, A; Jack, C R; Beckett, L A; Donohue, M; Jagust, W; Schuff, N; Weiner, M W; Alzheimer'S, Dis Neuroimaging Initi	2014	Association of brain amyloid-β with cerebral perfusion and structure in Alzheimer's disease and mild cognitive impairment	0	0								BRAIN	137				1550-1561												10.1093/brain/awu043	2014	2014-01-01				BRAIN	0006-8950
117	Unavailable study	Journal Article	Clark, L R; Johnson, H M; Berman, S E; Norton, D L; Carter, F P; Harris, B L; Benton, S F; Zuelsdorff, M; Nystrom, N C; Wyman, M F; Bendlin, B B; Carlsson, C M; Wieben, O; Turski, P; Rowley, H A; Asthana, S; Johnson, S C; Gleason, C E	2018	ASSOCIATION OF CARDIOVASCULAR RISK FACTORS WITH MICRO- AND MACROVASCULAR CEREBRAL FUNCTION IN WHITES AND AFRICAN AMERICANS	0	0	https://www.embase.com/search/results?subaction=viewrecord&id=L2001204426&from=export http://dx.doi.org/10.1016/j.jalz.2018.06.466							Alzheimer's and Dementia	14	7			P491												10.1016/j.jalz.2018.06.466	2018	2018-01-01				Alzheimer's Dementia	1552-5279										antihypertensive agent; cholesterol; endogenous compound; high density lipoprotein; low density lipoprotein; adult; African American; Alzheimer disease; arterial spin labeling; artery blood flow; basilar artery; blood pressure monitoring; body mass; bone filler; brain function; capillary flow; cardiovascular risk; Caucasian; cholesterol blood level; conference abstract; controlled study; diabetes…
118	Unavailable study	Journal Article	Ajamu, S; Fenner, R C; Lakatta, E G; Bouhrara, M M; Spencer, R G; Fishbein, K W; Fedorova, O V	2019	ASSOCIATION OF CENTRAL ARTERIAL STIFFNESS WITH HIPPOCAMPAL BLOOD FLOW, N-ACETYL-ASPARTATE AND ANXIETY IN HYPERTENSIVE DAHL SALT SENSITIVE RATS	0	0	https://www.embase.com/search/results?subaction=viewrecord&id=L2003376812&from=export http://dx.doi.org/10.1016/j.jalz.2019.06.672							Alzheimer's and Dementia	15	7			P279-P280												10.1016/j.jalz.2019.06.672	2019	2019-01-01				Alzheimer's Dementia	1552-5279										n acetylaspartic acid; proton; sodium chloride; adult; Alzheimer disease; amnesia; animal experiment; animal model; anxiety; arterial spin labeling; arterial stiffness; brain blood flow; brain perfusion; conference abstract; controlled study; Dahl salt sensitive rat; diet; hippocampus; hypertension; linear regression analysis; male; nonhuman; open field test; pulse wave; rat; rearing; river; spec…
119	Unavailable study	Journal Article	Suri, S; Topiwala, A; Chappell, M A; Okell, T W; Zsoldos, E; Singh-Manoux, A; Kivim Ki, M; Mackay, C E; Ebmeier, K P	2019	Association of Midlife Cardiovascular Risk Profiles With Cerebral Perfusion at Older Ages	0	0								JAMA NETWORK OPEN	2	6															10.1001/jamanetworkopen.2019.5776	2019	2019-01-01				JAMA NETWORK OPEN	2574-3805
120	Unavailable study	Journal Article	Guo, X Q; Xu, S C; Wang, G B; Zhang, Y; Guo, L F; Zhao, B	2015	Asymmetry of cerebral blood flow measured with three-dimensional pseudocontinuous arterial spin-labeling mr imaging in temporal lobe epilepsy with and without mesial temporal sclerosis	0	0								JOURNAL OF MAGNETIC RESONANCE IMAGING	42	5			1386-1397												10.1002/jmri.24920	2015	2015-01-01				JOURNAL OF MAGNETIC RESONANCE IMAGING	1053-1807
121	Unavailable study	Journal Article	Janik, R; Thomason, L A; Chaudhary, S; Dorr, A; Scouten, A; Schwindt, G; Masellis, M; Stanisz, G J; Black, S E; Stefanovic, B	2016	Attenuation of functional hyperemia to visual stimulation in mild Alzheimer's disease and its sensitivity to cholinesterase inhibition	0	0	http://www.ncbi.nlm.nih.gov/entrez/query.fcgi?cmd=Retrieve&db=pubmed&dopt=Abstract&list_uids=26521151&query_hl=1							Biochim Biophys Acta	1862	5			957-65						Biochimica et biophysica acta						10.1016/j.bbadis.2015.10.023	2016 May	2016-05-01	Journal Article; Research Support, Non-U.S. Gov't				0006-3002 (Print); 0006-3002 (Linking)	Copyright ? 2015 Elsevier B.V. All rights reserved.			26521151						Arterial spin labeling MRI; Cholinesterase inhibitors; Early stage Alzheimer's disease; Functional hyperemia; Vascular impairment
122	Unavailable study	Journal Article	Janik, R; Thomason, L A M; Chaudhary, S; Dorr, A; Scouten, A; Schwindt, G; Masellis, M; Stanisz, G J; Black, S E; Stefanovic, B	2016	Attenuation of functional hyperemia to visual stimulation in mild Alzheimer's disease and its sensitivity to cholinesterase inhibition	0	0	https://www.embase.com/search/results?subaction=viewrecord&id=L607165917&from=export http://dx.doi.org/10.1016/j.bbadis.2015.10.023							Biochimica et Biophysica Acta - Molecular Basis of Disease	1862	5			957-965												10.1016/j.bbadis.2015.10.023	2016	2016-01-01				Biochim. Biophys. Acta Mol. Basis Dis.	1879-260X										cholinesterase inhibitor; aged; Alzheimer disease; article; attenuation; blood oxygenation; BOLD signal; brain blood flow; brain function; brain size; cerebral revascularization; cholinesterase inhibition; clinical article; controlled study; disease severity; education; female; follow up; functional magnetic resonance imaging; gray matter; hemodynamics; human; hyperemia; male; Mini Mental State E…
123	Unavailable study	Journal Article	Steketee, R; Vernooij, M W; Jasperse, B; Koek, M; Vrooman, H A; Ikram, M A; Papma, J M; Van Swieten, J C; Van Der Lugt, A; Niessen, W J; Smits, M	2017	Automatic quantification of brain MRI to improve the diagnostic workup of dementia in memory clinic patients	0	0	https://www.embase.com/search/results?subaction=viewrecord&id=L620611632&from=export							Alzheimer's and Dementia	13	7			P1119-P1120													2017	2017-01-01				Alzheimer's Dementia	1552-5279										adult; aging; Alzheimer disease; arterial spin labeling; brain size; clinical assessment; conference abstract; diagnosis; diagnostic accuracy; diagnostic test accuracy study; female; frontotemporal dementia; human; human tissue; major clinical study; male; McNemar test; memory; mild cognitive impairment; neuroradiologist; software; summer; visual information
124	Unavailable study	Journal Article	Cagnin, A; Di Lorenzo, R; Marra, C; Bonanni, L; Cupidi, C; Lagan, V; Rubino, E; Vacca, A; Provero, P; Isella, V; Vanacore, N; Agosta, F; Appollonio, I; Caffarra, P; Pettenuzzo, I; Sambati, R; Quaranta, D; Guglielmi, V; Logroscino, G; Filippi, M; Tedeschi, G; Ferrarese, C; Rainero, I; Bruni, A C; Gallo, E; Grassini, A; Marcinn, A; Roveta, F; De Martino, P; Frangipane, F; Puccio, G; Colao, R; Mirab…	2020	Behavioral and psychological effects of coronavirus disease-19 quarantine in patients with dementia	0	0	https://www.embase.com/search/results?subaction=viewrecord&id=L632813986&from=export http://dx.doi.org/10.3389/fpsyt.2020.578015							Frontiers in Psychiatry	11				1-15												10.3389/fpsyt.2020.578015	2020	2020-01-01				Front. Psychiatry	1664-0640										aged; agitation; Alzheimer disease; anxiety; anxiety disorder; apathy; appetite; article; attitude assessment; caregiver; caregiver burden; controlled study; coronavirus disease 2019; dementia; depression; diffuse Lewy body disease; disease association; disease burden; disease classification; disease exacerbation; disease severity; female; follow up; frontotemporal dementia; gender; hallucination…
125	Unavailable study	Journal Article	Ronchetto, F; Ronchetto, M	2021	Biological diagnosis of alzheimer’s disease and the issue of stigma	0	0	https://www.embase.com/search/results?subaction=viewrecord&id=L2014031203&from=export http://dx.doi.org/10.36150/2499-6564-N327							Journal of Gerontology and Geriatrics	69	3			195-207												10.36150/2499-6564-N327	2021	2021-01-01				J. Gerontology Geriatrics	2499-6564										biological marker; disease modifying antirheumatic drug; Alzheimer disease; cerebrospinal fluid; dementia; health care cost; health practitioner; human; misinformation; questionnaire; review; social stigma; stigma
126	Unavailable study	Journal Article	Voorter, PHM; van Dinther, M; Jansen, W J; Postma, A A; Staals, J; Jansen, JFA; van Oostenbrugge, R J; van der Thiel, M M; Backes, W H	2023	Blood-Brain Barrier Disruption and Perivascular Spaces in Small Vessel Disease and Neurodegenerative Diseases: A Review on MRI Methods and Insights	0	0								JOURNAL OF MAGNETIC RESONANCE IMAGING																	10.1002/jmri.28989	2023	2023-01-01				JOURNAL OF MAGNETIC RESONANCE IMAGING	1053-1807
127	Unavailable study	Journal Article	Wei, Z; Xu, J; Chen, L; Hirschler, L; Barbier, E L; Li, T; Wong, P C; Lu, H	2021	Brain metabolism in tau and amyloid mouse models of Alzheimer's disease: An MRI study	0	0	http://www.ncbi.nlm.nih.gov/entrez/query.fcgi?cmd=Retrieve&db=pubmed&dopt=Abstract&list_uids=34050996&query_hl=1							NMR Biomed	34	9			e4568						NMR in biomedicine						10.1002/nbm.4568	2021 Sep	2021-09-01	Journal Article; Research Support, N.I.H., Extramural				1099-1492 (Electronic); 0952-3480 (Print); 0952-3480 (Linking)	? 2021 John Wiley & Sons, Ltd.			34050996						Alzheimer's disease; TRUST; arterial spin labeling; cerebral blood flow; cerebral metabolic rate of oxygen; oxygen extraction fraction; phase contrast
128	Unavailable study	Journal Article	Roquet, D; Sourty, M; Botzung, A; Armspach, J P; Blanc, F	2016	Brain perfusion in dementia with Lewy bodies and Alzheimer's disease: an arterial spin labeling MRI study on prodromal and mild dementia stages	0	0	http://www.ncbi.nlm.nih.gov/entrez/query.fcgi?cmd=Retrieve&db=pubmed&dopt=Abstract&list_uids=27401267&query_hl=1							Alzheimers Res Ther	8				29						Alzheimer's research & therapy						10.1186/s13195-016-0196-8	2016 Jul 12	2016-07-12	Comparative Study; Journal Article; Research Support, Non-U.S. Gov't				1758-9193 (Electronic)				27401267						Cerebral blood flow; Early diagnosis; Insula; MRI; Prodromal phase
129	Unavailable study	Journal Article	Desmidt, T; Brizard, B; Dujardin, P A; Ternifi, R; R M Ni Ras, J P; Patat, F; Andersson, F; Cottier, J P; Vierron, E; Gissot, V; Kim, K; Aizenstein, H; El-Hage, W; Camus, V	2017	Brain Tissue Pulsatility is Increased in Midlife Depression: a Comparative Study Using Ultrasound Tissue Pulsatility Imaging	0	0								NEUROPSYCHOPHARMACOLOGY	42	13			2575-2582												10.1038/npp.2017.113	2017	2017-01-01				NEUROPSYCHOPHARMACOLOGY	0893-133X
130	Unavailable study	Journal Article	Durusoy, G; Yldrm, Z; Dal, D Y; Ulasoglu-Yildiz, C; Kurt, E; Bayr, G; Ozacar, E; Ozarslan, E; Demirtas-Tatldede, A; Bilgic, B; Demiralp, T; Gurvit, H; Kabakcoglu, A; Acar, B	2021	B-Tensor: Brain Connectome Tensor Factorization for Alzheimer's Disease	0	0	https://www.embase.com/search/results?subaction=viewrecord&id=L634998751&from=export http://dx.doi.org/10.1109/JBHI.2020.3023610							IEEE Journal of Biomedical and Health Informatics	25	5			1591-1600												10.1109/JBHI.2020.3023610	2021	2021-01-01				IEEE J. Biomedical Health Informat.	2168-2208										adult; algorithm; Alzheimer disease; article; brain cortex; brain size; clinical dementia rating scale; cognition; cognitive defect; cohort analysis; connectome; degenerative disease; dementia; diffusion weighted imaging; episodic memory; female; fractional anisotropy; functional connectivity; functional magnetic resonance imaging; human; human experiment; learning algorithm; male; middle aged; m…
131	Unavailable study	Journal Article	Musicco, M; Prinelli, F; Russo, A; Adorni, F	2012	Cancer and alzheimer disease: An inverse relationship of occurrence. Results from a population Italian study	0	0	https://www.embase.com/search/results?subaction=viewrecord&id=L70922998&from=export http://dx.doi.org/10.1159/000343765							Neuroepidemiology	39	3-4			213-214												10.1159/000343765	2012	2012-01-01				Neuroepidemiology	0251-5350										Alzheimer disease; population; neurology; epidemiology; neoplasm; human; diagnosis; smoking; senescence; male; follow up; cohort analysis; gender; life expectancy; incidence; health care; risk; health; confidence interval; risk factor; gene; aging; study design
132	Unavailable study	Journal Article	Edmunds, K J; Driscoll, I; Hagen, E W; Barnet, J H; Ravelo, L A; Plante, D T; Gait An, J M; Lose, S R; Motovylyak, A; Bendlin, B B; Okonkwo, O C; Peppard, P E	2023	Cardiorespiratory Fitness Attenuates the Deleterious Effects of Sleep Apnea on Cerebral Structure and Perfusion in the Wisconsin Sleep Cohort Study	0	0								JOURNAL OF ALZHEIMERS DISEASE	95	2			427-435												10.3233/JAD-220910	2023	2023-01-01				JOURNAL OF ALZHEIMERS DISEASE	1387-2877
133	Unavailable study	Journal Article	Rendina, A; Drongitis, D; Donizetti, A; Fucci, L; Milan, G; Tripodi, F; Giustezza, F; Postiglione, A; Pappat, S; Ferrari, R; Bossu, P; Angiolillo, A; di Costanzo, A; Caiazzo, M; Vitale, E	2020	CD33 and SIGLECL1 immunoglobulin superfamily involved in dementia	0	0	https://www.embase.com/search/results?subaction=viewrecord&id=L632807660&from=export http://dx.doi.org/10.1093/jnen/nlaa055							Journal of Neuropathology and Experimental Neurology	79	8			890-901												10.1093/jnen/nlaa055	2020	2020-01-01				J. Neuropathol. Exp. Neurol.	1554-6578										CD33 antigen; immunoglobulin; lectin; sialic acid binding immunoglobulin type lectin 1; unclassified drug; adult; amnesia; article; clinical article; dementia; exon; father; female; frontal variant frontotemporal dementia; gene expression level; gene linkage disequilibrium; genetic association; human; male; priority journal; sibling; single nucleotide polymorphism
134	Unavailable study	Journal Article	Kim, A; McDade, E; James, J; Minhas, D; Ikonomovic, Z; Lopez, O; Snitz, B; Price, J; Becker, J; Mathis, C; Klunk, W	2013	Cerebral amyloid-associated changes in brain perfusion in autosomal dominant Alzheimer's disease	0	0	https://www.embase.com/search/results?subaction=viewrecord&id=L71417938&from=export http://dx.doi.org/10.1016/j.jalz.2013.08.211							Alzheimer's and Dementia	9	4			P874												10.1016/j.jalz.2013.08.211	2013	2013-01-01				Alzheimer's Dementia	1552-5260										amyloid; biological marker; marker; brain perfusion; autosomal dominant inheritance; Alzheimer disease; corpus striatum; temporal lobe; brain blood flow; artery perfusion; mutation; nuclear magnetic resonance imaging; gender; artery blood flow; cerebellum; frontal lobe; perfusion
135	Unavailable study	Journal Article	Sun, Y W; Cao, W W; Ding, W N; Wang, Y; Han, X; Zhou, Y; Xu, Q; Zhang, Y; Xu, J R	2016	Cerebral Blood Flow Alterations as Assessed by 3D ASL in Cognitive Impairment in Patients with Subcortical Vascular Cognitive Impairment: A Marker for Disease Severity	0	0								FRONTIERS IN AGING NEUROSCIENCE	8																10.3389/fnagi.2016.00211	2016	2016-01-01				FRONTIERS IN AGING NEUROSCIENCE	1663-4365
136	Unavailable study	Journal Article	Bangen, K J; Clark, A L; Edmonds, E C; Evangelista, N D; Werhane, M L; Thomas, K R; Locano, L E; Tran, M; Zlatar, Z Z; Nation, D A; Bondi, M W; Delano-Wood, L	2017	Cerebral Blood Flow and Amyloid-β Interact to Affect Memory Performance in Cognitively Normal Older Adults	0	0	http://www.ncbi.nlm.nih.gov/entrez/query.fcgi?cmd=Retrieve&db=pubmed&dopt=Abstract&list_uids=28642699&query_hl=1							Front Aging Neurosci	9				181						Frontiers in aging neuroscience						10.3389/fnagi.2017.00181	2017	2017-01-20	Journal Article				1663-4365 (Print); 1663-4365 (Electronic); 1663-4365 (Linking)				28642699						Alzheimer’s disease; aging; amyloid; arterial spin labeling (ASL); cerebral blood flow; memory; neuroimaging; positron emission tomography (PET)
137	Unavailable study	Journal Article	Bangen, K J; Clark, A L; Edmonds, E C; Evangelista, N D; Werhane, M L; Thomas, K R; Locano, L E; Tran, M; Zlatar, Z Z; Nation, D A; Bondi, M W; Delano-Wood, L; Alzheimer'S, Dis Neuroimaging	2017	Cerebral Blood Flow and Amyloid-β Interact to Affect Memory Performance in Cognitively Normal Older Adults	0	0								FRONTIERS IN AGING NEUROSCIENCE	9																10.3389/fnagi.2017.00181	2017	2017-01-01				FRONTIERS IN AGING NEUROSCIENCE	1663-4365
138	Unavailable study	Journal Article	Osborn, K E; Liu, D; Pechman, K R; Cambronero, F E; Kresge, H A; Herbener, S; Wang, H; Bogner, J; Thompson, J; Lambros, S; Walljasper, L; Gifford, K A; Hohman, T J; Donahue, M J; Jefferson, A L	2018	CEREBRAL BLOOD FLOW AND CEREBROVASCULAR REACTIVITY PREDICT COGNITIVE TRAJECTORY IN OLDER ADULTS	0	0	https://www.embase.com/search/results?subaction=viewrecord&id=L2001204419&from=export http://dx.doi.org/10.1016/j.jalz.2018.06.1149							Alzheimer's and Dementia	14	7			P894-P895												10.1016/j.jalz.2018.06.1149	2018	2018-01-01				Alzheimer's Dementia	1552-5279										apolipoprotein E; endogenous compound; aged; aging; Alzheimer disease; amnesia; arterial spin labeling; cerebrovascular accident; conference abstract; controlled study; diagnosis; education; ethnicity; female; follow up; frontoparietal cortex; funding; gray matter; human; hypercapnia; linear regression analysis; major clinical study; male; memory; occipital lobe; prognosis; quantitative analysis;…
139	Unavailable study	Journal Article	Firbank, M J; He, J; Blamire, A M; Singh, B; Danson, P; Kalaria, R N; O'Brien, J T	2011	Cerebral blood flow by arterial spin labeling in poststroke dementia	0	0								NEUROLOGY	76	17			1478-1484												10.1212/WNL.0b013e318217e76a	2011	2011-01-01				NEUROLOGY	0028-3878
140	Unavailable study	Journal Article	Bastos-Leite, A J; Kuijer, JPA; Rombouts, SARB; Sanz-Arigita, E; van Straaten, E C; Gouw, A A; van der Flier, W M; Scheltens, P; Barkhof, F	2008	Cerebral blood flow by using pulsed arterial spin-labeling in elderly subjects with white matter hyperintensities	0	0								AMERICAN JOURNAL OF NEURORADIOLOGY	29	7			1296-1301												10.3174/ajnr.A1091	2008	2008-01-01				AMERICAN JOURNAL OF NEURORADIOLOGY	0195-6108
141	Unavailable study	Journal Article	Schuff, N; Matsumoto, S; Kmiecik, J; Studholme, C; Du, A T; Ezekiel, F; Miller, B L; Kramer, J H; Jagust, W J; Chui, H C; Weiner, M W	2009	Cerebral blood flow in ischemic vascular dementia and Alzheimer's disease, measured by arterial spin-labeling magnetic resonance imaging	0	0								ALZHEIMERS & DEMENTIA	5	6			454-462												10.1016/j.jalz.2009.04.1233	2009	2009-01-01				ALZHEIMERS & DEMENTIA	1552-5260
142	Unavailable study	Journal Article	Duan, W; Sehrawat, P; Balachandrasekaran, A; Bhumkar, A B; Boraste, P B; Becker, J T; Kuller, L H; Lopez, O L; Gach, H M; Dai, W	2020	Cerebral Blood Flow Is Associated with Diagnostic Class and Cognitive Decline in Alzheimer's Disease	0	0	http://www.ncbi.nlm.nih.gov/entrez/query.fcgi?cmd=Retrieve&db=pubmed&dopt=Abstract&list_uids=32597803&query_hl=1							J Alzheimers Dis	76	3			1103-1120						Journal of Alzheimer's disease : JAD						10.3233/JAD-200034	2020	2020-01-20	Journal Article; Research Support, N.I.H., Extramural; Research Support, Non-U.S. Gov't				1875-8908 (Electronic); 1387-2877 (Print); 1387-2877 (Linking)				32597803						Alzheimer’s disease; arterial spin labeling; cerebral blood flow; cognition
143	Unavailable study	Journal Article	Duan, W; Sehrawat, P; Balachandrasekaran, A; Bhumkar, A B; Boraste, P B; Becker, J T; Kuller, L H; Lopez, O L; Michael Gach, H; Dai, W	2020	Cerebral blood flow is associated with diagnostic class and cognitive decline in alzheimer's disease	0	0	https://www.embase.com/search/results?subaction=viewrecord&id=L633008968&from=export http://dx.doi.org/10.3233/JAD-200034							Journal of Alzheimer's Disease	76	3			1103-1120												10.3233/JAD-200034	2020	2020-01-01				J. Alzheimer's Dis.	1875-8908										biological marker; aged; Alzheimer disease; arterial spin labeling; article; brain blood flow; brain region; brain tissue; cardiovascular disease; cardiovascular risk; comparative study; controlled study; early diagnosis; echo planar imaging; female; gray matter; human; human tissue; left hippocampus; major clinical study; male; mental deterioration; mild cognitive impairment; Mini Mental State E…
144	Unavailable study	Journal Article	Wierenga, C E; Hays, C C; Zlatar, Z Z	2014	Cerebral blood flow measured by arterial spin labeling MRI as a preclinical marker of Alzheimer's disease	0	0	http://www.ncbi.nlm.nih.gov/entrez/query.fcgi?cmd=Retrieve&db=pubmed&dopt=Abstract&list_uids=25159672&query_hl=1							J Alzheimers Dis	42 Suppl 4	Suppl 4			S411-9						Journal of Alzheimer's disease : JAD						10.3233/JAD-141467	2014	2014-01-20	Journal Article; Research Support, Non-U.S. Gov't; Review				1875-8908 (Electronic); 1387-2877 (Print); 1387-2877 (Linking)				25159672						Alzheimer's disease; arterial spin labeling; cerebral blood flow; cerebrovascular disorders; cognition; mild cognitive impairment; neuroimaging; neurovascular dysfunction; perfusion
145	Unavailable study	Journal Article	Wierenga, C E; Hays, C C; Zlatar, Z Z	2014	Cerebral blood flow measured by arterial spin labeling MRI as a preclinical marker of alzheimer's disease	0	0	https://www.embase.com/search/results?subaction=viewrecord&id=L600273091&from=export http://dx.doi.org/10.3233/JAD-141467							Journal of Alzheimer's Disease	42				S411-S419												10.3233/JAD-141467	2014	2014-01-01				J. Alzheimer's Dis.	1875-8908										apolipoprotein E; Alzheimer disease; anterior cingulate; arterial spin labeling; blood flowmetry; blood oxygenation; brain blood flow; brain perfusion; family history; hippocampus; human; lingual gyrus; middle temporal gyrus; mild cognitive impairment; nonhuman; nuclear magnetic resonance imaging; parietal lobe; posterior cingulate; precuneus; review; spin labeling
146	Unavailable study	Journal Article	Zhang, N; Gordon, M L; Goldberg, T E	2017	Cerebral blood flow measured by arterial spin labeling MRI at resting state in normal aging and Alzheimer's disease	0	0	http://www.ncbi.nlm.nih.gov/entrez/query.fcgi?cmd=Retrieve&db=pubmed&dopt=Abstract&list_uids=27908711&query_hl=1							Neurosci Biobehav Rev	72				168-175						Neuroscience and biobehavioral reviews						10.1016/j.neubiorev.2016.11.023	2017 Jan	2017-01-01	Journal Article; Review				1873-7528 (Electronic); 0149-7634 (Linking)	Copyright ? 2016 The Authors. Published by Elsevier Ltd.. All rights reserved.			27908711						*Aging; *Alzheimer’s disease; *Arterial spin labeling; *Cerebral blood flow; *Magnetic resonance imaging; *Mild cognitive impairment
147	Unavailable study	Journal Article	Binnewijzend, M A; Kuijer, J P; Benedictus, M R; van der Flier, W M; Wink, A M; Wattjes, M P; van Berckel, B N; Scheltens, P; Barkhof, F	2013	Cerebral blood flow measured with 3D pseudocontinuous arterial spin-labeling MR imaging in Alzheimer disease and mild cognitive impairment: a marker for disease severity	0	0	http://www.ncbi.nlm.nih.gov/entrez/query.fcgi?cmd=Retrieve&db=pubmed&dopt=Abstract&list_uids=23238159&query_hl=1							Radiology	267	1			221-30						Radiology						10.1148/radiol.12120928	2013 Apr	2013-04-01	Journal Article; Research Support, Non-U.S. Gov't				1527-1315 (Electronic); 0033-8419 (Linking)	RSNA, 2012			23238159
148	Unavailable study	Journal Article	Hshieh, T T; Dai, W Y; Cavallari, M; Guttmann, CRG; Meier, D S; Schmitt, E M; Dickerson, B C; Press, D Z; Marcantonio, E R; Jones, R N; Gou, Y R; Travison, T G; Fong, T G; Ngo, L; Inouye, S K; Alsop, D C; SAGES, Study Grp	2017	Cerebral blood flow MRI in the nondemented elderly is not predictive of post-operative delirium but is correlated with cognitive performance	0	0								JOURNAL OF CEREBRAL BLOOD FLOW AND METABOLISM	37	4			1386-1397												10.1177/0271678X16656014	2017	2017-01-01				JOURNAL OF CEREBRAL BLOOD FLOW AND METABOLISM	0271-678X
149	Unavailable study	Journal Article	Wright, S L; MacAskill, M R; Watts, R; Melzer, T R; Keenan, R; Shankaranarayanan, A; Alsop, D C; Deavoll, B; Dalrymple-Alford, J C; Anderson, T J	2009	Cerebral blood flow perfusion patterns in Alzheimer's disease using MRI arterial spin labeling: An initial study	0	0	https://www.embase.com/search/results?subaction=viewrecord&id=L70176754&from=export http://dx.doi.org/10.1016/j.jocn.2009.07.039							Journal of Clinical Neuroscience	16	11			1528												10.1016/j.jocn.2009.07.039	2009	2009-01-01				J. Clin. Neurosci.	0967-5868										biological marker; perfusion; nuclear magnetic resonance imaging; Alzheimer disease; spin labeling; brain blood flow; Australia and New Zealand; Mini Mental State Examination; thalamus; control group; sample size; therapy; examination; mental health; neuropsychological assessment; brain; principal component analysis; multivariate analysis; nuclear magnetic resonance; occipital cortex; prefrontal …
150	Unavailable study	Journal Article	Verclytte, S; Lopes, R; Lenfant, P; Rollin, A; Semah, F; Leclerc, X; Pasquier, F; Delmaire, C	2016	Cerebral Hypoperfusion and Hypometabolism Detected by Arterial Spin Labeling MRI and FDG-PET in Early-Onset Alzheimer's Disease	0	0	http://www.ncbi.nlm.nih.gov/entrez/query.fcgi?cmd=Retrieve&db=pubmed&dopt=Abstract&list_uids=26031943&query_hl=1							J Neuroimaging	26	2			207-12						Journal of neuroimaging : official journal of the American Society of Neuroimaging						10.1111/jon.12264	2016 Mar-Apr	2016-03-01	Journal Article				1552-6569 (Electronic); 1051-2284 (Linking)	Copyright ? 2015 by the American Society of Neuroimaging.			26031943						Alzheimer's disease; Arterial spin labeling; dementia; early-onset Alzheimer's disease; positron emission tomography
151	Unavailable study	Journal Article	Verclytte, S; Lopes, R; Lenfant, P; Rollin, A; Semah, F; Leclerc, X; Pasquier, F; Delmaire, C	2016	Cerebral Hypoperfusion and Hypometabolism Detected by Arterial Spin Labeling MRI and FDG-PET in Early-Onset Alzheimer's Disease	0	0	https://www.embase.com/search/results?subaction=viewrecord&id=L604710850&from=export http://dx.doi.org/10.1111/jon.12264							Journal of Neuroimaging	26	2			207-212												10.1111/jon.12264	2016	2016-01-01				J. Neuroimaging	1552-6569										fluorodeoxyglucose f 18; adult; Alzheimer disease; arterial spin labeling; article; brain cortex; brain metabolism; brain perfusion; brain size; clinical article; cohort analysis; comparative study; controlled study; correlation analysis; diagnostic imaging; early onset Alzheimer disease; female; frontal lobe; glucose metabolism; human; inferior parietal lobule; male; MRI scanner; parietal cortex…
152	Unavailable study	Journal Article	Grand'Maison, M; Hebert, F; Ho, M K; Bedell, B	2012	Cerebral hypoperfusion in young transgenic APP mice predicts spatial distribution of amyloid deposition	0	0	https://www.embase.com/search/results?subaction=viewrecord&id=L70859270&from=export http://dx.doi.org/10.1016/j.jalz.2012.05.036							Alzheimer's and Dementia	8	4			P12												10.1016/j.jalz.2012.05.036	2012	2012-01-01				Alzheimer's Dementia	1552-5260										amyloid; formaldehyde; amyloid precursor protein; acid; monoclonal antibody; paraffin; biological marker; mouse; perfusion; nuclear magnetic resonance imaging; human; brain; perfusion weighted imaging; blood flow; pipeline; nuclear magnetic resonance; statistical analysis; wild type; brain perfusion; imaging; patient; immunohistochemistry; olfactory bulb; gold standard; brain stem; staining; tiss…
153	Unavailable study	Journal Article	McDade, E; Kim, A; James, J; Sheu, L K; Kuan, DCH; Minhas, D; Gianaros, P J; Ikonomovic, S; Lopez, O; Snitz, B; Price, J; Becker, J; Mathis, C; Klunk, W	2014	Cerebral perfusion alterations and cerebral amyloid in autosomal dominant Alzheimer disease	0	0								NEUROLOGY	83	8			710-717												10.1212/WNL.0000000000000721	2014	2014-01-01				NEUROLOGY	0028-3878
154	Unavailable study	Journal Article	Cui, Y; Liang, X; Gu, H; Hu, Y Z; Zhao, Z; Yang, X Y; Qian, C; Yang, Y H; Teng, G J	2017	Cerebral perfusion alterations in type 2 diabetes and its relation to insulin resistance and cognitive dysfunction	0	0								BRAIN IMAGING AND BEHAVIOR	11	5			1248-1257												10.1007/s11682-016-9583-9	2017	2017-01-01				BRAIN IMAGING AND BEHAVIOR	1931-7557
155	Unavailable study	Journal Article	Abdulrahman, H; Hafdi, M; Mutsaerts, HJMM; Petr, J; van Gool, W A; Richard, E; van Dalen, J	2022	Cerebral perfusion and the risk of cognitive decline and dementia in community dwelling older people	0	0								CEREBRAL CIRCULATION - COGNITION AND BEHAVIOR	3																10.1016/j.cccb.2022.100125	2022	2022-01-01				CEREBRAL CIRCULATION - COGNITION AND BEHAVIOR	2666-2450
156	Unavailable study	Journal Article	Mutsaerts, HJMM; Mirza, S S; Petr, J; Thomas, D L; Cash, D M; Bocchetta, M; de Vita, E; Metcalfe, AWS; Shirzadi, Z; Robertson, A D; Tartaglia, M C; Mitchell, S B; Black, S E; Freedman, M; Tang-Wai, D; Keren, R; Rogaeva, E; van Swieten, J; Laforce, R; Tagliavini, F; Borroni, B; Galimberti, D; Rowe, J B; Graff, C; Frisoni, G B; Finger, E; Sorbi, S; de Mendon A, A; Rohrer, J D; MacIntosh, B J; Masel…	2019	Cerebral perfusion changes in presymptomatic genetic frontotemporal dementia: a GENFI study	0	0								BRAIN	142				1108-1120												10.1093/brain/awz039	2019	2019-01-01				BRAIN	0006-8950
157	Unavailable study	Generic	Schuff, N; Matsumoto, S; Kmiecik, J; Studholme, C; Du, A T; Miller, B L; Kramer, J H; Jagust, W J; Chui, H C; Ezekiel, F; Weiner, M W	2003	Cerebral perfusion in AD and subcortical ischemic vascular dementia using arterial spin labeled MRI	0	0		Korczyn, A D		THIRD INTERNATIONAL CONGRESS ON VASCULAR DEMENTIA		3rd International Congress on Vascular Dementia		THIRD INTERNATIONAL CONGRESS ON VASCULAR DEMENTIA					255-260													2003	2003-01-01					88-323-3163-2
158	Unavailable study	Journal Article	Roquet, D; Cretin, B; Philippi, N; De Petigny, X; Jung, B; Demuynck, C; Martin-Hunyadi, C; Armspach, J P; Blanc, F	2015	Cerebral perfusion in prodromal and non-prodromal dementia with lewy bodies: An arterial spin labeling study	0	0	https://www.embase.com/search/results?subaction=viewrecord&id=L71854296&from=export http://dx.doi.org/10.1159/000381736							Neurodegenerative Diseases	15				1343												10.1159/000381736	2015	2015-01-01				Neurodegenerative Dis.	1660-2854										biological marker; diffuse Lewy body disease; brain perfusion; spin labeling; Parkinson disease; patient; human; perfusion; dementia; brain; mild cognitive impairment; insula; brain blood flow; medical care; degeneration; nuclear magnetic resonance imaging; electroencephalogram; pathology; Alzheimer disease; middle frontal gyrus; superior temporal sulcus; diagnosis; implantable cardiac monitor; s…
159	Unavailable study	Journal Article	Binnewijzend, M A A; Benedictus, M R; Kuijer, J P A; van der Flier, W M; Teunissen, C E; Prins, N D; Wattjes, M P; van Berckel, B N M; Scheltens, P; Barkhof, F	2016	Cerebral perfusion in the predementia stages of Alzheimer’s disease	0	0	https://www.embase.com/search/results?subaction=viewrecord&id=L604723289&from=export http://dx.doi.org/10.1007/s00330-015-3834-9							European Radiology	26	2			506-514												10.1007/s00330-015-3834-9	2016	2016-01-01				Eur. Radiol.	1432-1084										amyloid beta protein; tau protein; adult; aged; Alzheimer disease; article; brain blood flow; brain perfusion; cerebellum; cohort analysis; controlled study; cross-sectional study; disease course; frontal lobe; human; image processing; lumbar puncture; major clinical study; middle aged; mild cognitive impairment; Mini Mental State Examination; nuclear magnetic resonance imaging; MRI scanner; occi…
160	Unavailable study	Journal Article	Binnewijzend, M A; Benedictus, M R; Kuijer, J P; van der Flier, W M; Teunissen, C E; Prins, N D; Wattjes, M P; van Berckel, B N; Scheltens, P; Barkhof, F	2016	Cerebral perfusion in the predementia stages of Alzheimer's disease	0	0	http://www.ncbi.nlm.nih.gov/entrez/query.fcgi?cmd=Retrieve&db=pubmed&dopt=Abstract&list_uids=26040647&query_hl=1							Eur Radiol	26	2			506-14						European radiology						10.1007/s00330-015-3834-9	2016 Feb	2016-02-01	Journal Article; Research Support, Non-U.S. Gov't				1432-1084 (Electronic); 0938-7994 (Print); 0938-7994 (Linking)				26040647						Alzheimer’s disease; Arterial spin-labelling MRI; Cerebral blood flow/cerebral perfusion; Disease progression; Prodromal AD
161	Unavailable study	Journal Article	Kenney, K; Amyot, F; Haber, M; Pronger, A; Bogoslovsky, T; Moore, C; Diaz-Arrastia, R	2016	Cerebral Vascular Injury in Traumatic Brain Injury	0	0								EXPERIMENTAL NEUROLOGY	275				353-366												10.1016/j.expneurol.2015.05.019	2016	2016-01-01				EXPERIMENTAL NEUROLOGY	0014-4886
162	Unavailable study	Journal Article	Saka, E; Atay, L O; Akdemir, U O; Yetim, E; Balci, E; Arsava, E M; Topcuoglu, M A	2023	Cerebral vasomotor reactivity across the continuum of subjective cognitive impairment, amnestic mild cognitive impairment and probable Alzheimer's dementia: A transcranial Doppler and PET/MRI study	0	0								JOURNAL OF CEREBRAL BLOOD FLOW AND METABOLISM	43	1			129-137												10.1177/0271678X221124656	2023	2023-01-01				JOURNAL OF CEREBRAL BLOOD FLOW AND METABOLISM	0271-678X
163	Unavailable study	Journal Article	Badji, A; Westman, E	2020	Cerebrovascular pathology in Alzheimer's disease: Hopes and gaps	0	0								PSYCHIATRY RESEARCH-NEUROIMAGING	306																10.1016/j.pscychresns.2020.111184	2020	2020-01-01				PSYCHIATRY RESEARCH-NEUROIMAGING	0925-4927
164	Unavailable study	Journal Article	Nation, D A	2018	CEREBROVASCULAR RESISTANCE IN ALZHEIMER'S DISEASE	0	0	https://www.embase.com/search/results?subaction=viewrecord&id=L2001204047&from=export http://dx.doi.org/10.1016/j.jalz.2018.06.2877							Alzheimer's and Dementia	14	7			P1387-P1388												10.1016/j.jalz.2018.06.2877	2018	2018-01-01				Alzheimer's Dementia	1552-5279										antihypertensive agent; apolipoprotein E4; endogenous compound; aged; Alzheimer disease; amnesia; amyloidosis; arterial spin labeling; brain blood flow; brain vascular resistance; cognitive defect; cohort analysis; conference abstract; controlled study; female; follow up; hippocampus; human; limbic cortex; major clinical study; male; mean arterial pressure; mental health; positron emission tomogr…
165	Unavailable study	Journal Article	Yew, B; Nation, D A; Alzheimer'S, Dis Neuroimaging	2017	Cerebrovascular resistance: effects on cognitive decline, cortical atrophy, and progression to dementia	0	0								BRAIN	140				1987-2001												10.1093/brain/awx112	2017	2017-01-01				BRAIN	0006-8950
166	Unavailable study	Journal Article	Li, W J; Antuono, P G; Xie, C M; Chen, G; Jones, J L; Ward, B D; Franczak, M B; Goveas, J S; Li, S J	2012	Changes in regional cerebral blood flow and functional connectivity in the cholinergic pathway associated with cognitive performance in subjects with mild Alzheimer's disease after 12-week donepezil treatment	0	0								NEUROIMAGE	60	2			1083-1091												10.1016/j.neuroimage.2011.12.077	2012	2012-01-01				NEUROIMAGE	1053-8119
167	Unavailable study	Journal Article	Elizalde, M T; Saini, F; Idris, M; Dell'Aqua, F; Zelaya, F; Strydom, A	2023	Characterising cerebral hemodynamics in adults with Down syndrome	0	0	https://www.embase.com/search/results?subaction=viewrecord&id=L641739724&from=export							Brain and Neuroscience Advances	7				169-170													2023	2023-01-01				Brain Nerurosci. Adv.	2398-2128										biological marker; adult; age; alertness; Alzheimer disease; arterial spin labeling; brain blood flow; brain perfusion; clinical article; conference abstract; controlled study; diagnosis; Down syndrome; female; hemodynamics; human; lifespan; male; simple reaction time; velocity; white matter
168	Unavailable study	Journal Article	Dolui, S; Tisdall, D; Vidorreta, M; Jacobs, D R; Nasrallah, I M; Bryan, R N; Wolk, D A; Detre, J A	2019	Characterizing a perfusion-based periventricular small vessel region of interest	0	0								NEUROIMAGE-CLINICAL	23																10.1016/j.nicl.2019.101897	2019	2019-01-01				NEUROIMAGE-CLINICAL	2213-1582
169	Unavailable study	Journal Article	Wang, Z	2014	Characterizing early Alzheimer's disease and disease progression using hippocampal volume and arterial spin labeling perfusion MRI	0	0	http://www.ncbi.nlm.nih.gov/entrez/query.fcgi?cmd=Retrieve&db=pubmed&dopt=Abstract&list_uids=25182742&query_hl=1							J Alzheimers Dis	42 Suppl 4				S495-502						Journal of Alzheimer's disease : JAD						10.3233/JAD-141419	2014	2014-01-20	Journal Article; Research Support, Non-U.S. Gov't; Review				1875-8908 (Electronic); 1387-2877 (Linking)				25182742						Arterial spin labeling; cerebral blood flow; diagnosis; grey matter volume; hippocampus; imaging
170	Unavailable study	Journal Article	Promjunyakul, N; Lahna, D; Kaye, J A; Dodge, H H; Erten-Lyons, D; Rooney, W D; Silbert, L C	2015	Characterizing the white matter hyperintensity penumbra with cerebral blood flow measures	0	0								NEUROIMAGE-CLINICAL	8				224-229												10.1016/j.nicl.2015.04.012	2015	2015-01-01				NEUROIMAGE-CLINICAL	2213-1582
171	Unavailable study	Journal Article	Shirzadi, Z; Stefanovic, B; Mutsaerts, HJMM; Masellis, M; MacIntosh, B J	2019	Classifying cognitive impairment based on the spatial heterogeneity of cerebral blood flow images	0	0	http://www.ncbi.nlm.nih.gov/entrez/query.fcgi?cmd=Retrieve&db=pubmed&dopt=Abstract&list_uids=30666734&query_hl=1							J Magn Reson Imaging	50	3			858-867						Journal of magnetic resonance imaging : JMRI						10.1002/jmri.26650	2019 Sep	2019-09-01	Journal Article; Research Support, Non-U.S. Gov't				1522-2586 (Electronic); 1053-1807 (Linking)	? 2019 International Society for Magnetic Resonance in Medicine.			30666734						Alzheimer's disease; arterial spin-labeled MRI; cerebral blood flow; receiver operating characteristic; reproducibility; spatial coefficient of variation
172	Unavailable study	Journal Article	Shirzadi, Z; Stefanovic, B; Mutsaerts, H J M M; Masellis, M; MacIntosh, B J	2019	Classifying cognitive impairment based on the spatial heterogeneity of cerebral blood flow images	0	0	https://www.embase.com/search/results?subaction=viewrecord&id=L626067602&from=export http://dx.doi.org/10.1002/jmri.26650							Journal of Magnetic Resonance Imaging	50	3			858-867												10.1002/jmri.26650	2019	2019-01-01				J. Magn. Reson. Imaging	1522-2586										MRI scanner; biological marker; adult; aged; Alzheimer disease; arterial spin labeling; article; brain blood flow; brain size; classifier; cognitive defect; cohort analysis; controlled study; diagnostic accuracy; diagnostic imaging; disease burden; disease classification; female; frontal lobe; glucose transport; gray matter; heart ventricle volume; hemodynamics; human; major clinical study; male;…
173	Unavailable study	Journal Article	Takahashi, H; Ishii, K; Hosokawa, C; Hyodo, T; Kashiwagi, N; Matsuki, M; Ashikaga, R; Murakami, T	2014	Clinical application of 3D arterial spin-labeled brain perfusion imaging for Alzheimer disease: comparison with brain perfusion SPECT	0	0	http://www.ncbi.nlm.nih.gov/entrez/query.fcgi?cmd=Retrieve&db=pubmed&dopt=Abstract&list_uids=24263694&query_hl=1							AJNR Am J Neuroradiol	35	5			906-11						AJNR. American journal of neuroradiology						10.3174/ajnr.A3780	2014 May	2014-05-01	Comparative Study; Journal Article				1936-959X (Electronic); 0195-6108 (Print); 0195-6108 (Linking)	? 2014 by American Journal of Neuroradiology.			24263694
174	Unavailable study	Journal Article	Takahashi, H; Ishii, K; Hosokawa, C; Hyodo, T; Kashiwagi, N; Matsuki, M; Ashikaga, R; Murakami, T	2014	Clinical application of 3D arterial spin-labeled brain perfusion imaging for alzheimer disease: Comparison with brain perfusion SPECT	0	0	https://www.embase.com/search/results?subaction=viewrecord&id=L373117552&from=export http://dx.doi.org/10.3174/ajnr.A3780							American Journal of Neuroradiology	39	5			906-911												10.3174/ajnr.A3780	2014	2014-01-01				Am. J. Neuroradiol.	1936-959X										hexamethylpropylene amine oxime technetium tc 99m; adult; aged; Alzheimer disease; arterial spin labeling; article; brain function; brain perfusion; collimator; controlled study; degenerative disease; dementia; diagnostic error; diagnostic imaging; diagnostic test accuracy study; female; gamma camera; human; image analysis; intermethod comparison; major clinical study; male; neurologic disease; n…
175	Unavailable study	Journal Article	ChiCTR	2022	Clinical efficacy and safety of butylphthalide sequential therapy combined with mechanical thrombectomy in the treatment of acute cerebral infarction	0	0	https://www.cochranelibrary.com/central/doi/10.1002/central/CN-02560728/full																									2022	2022-01-01
176	Unavailable study	Journal Article	Wolf, R L; Detre, J A	2007	Clinical neuroimaging using arterial spin-labeled perfusion magnetic resonance Imaging	0	0								NEUROTHERAPEUTICS	4	3			346-359												10.1016/j.nurt.2007.04.005	2007	2007-01-01				NEUROTHERAPEUTICS	1933-7213
177	Unavailable study	Journal Article	Jiang, Yuan-Ming; Ren, Ming-Yu; Xiao, Jian-Nan; Han, Xu; Sheng, Bao-Ying	2018	Clinical significance of Mr MRS in the diagnosis of early alzheimer’s disease	0	0	http://qikan.cqvip.com/Qikan/Article/Detail?id=00045GOIK77XLEODLLEFKJH1MNBO8JP1MLDPQ							海南医学院学报：英文版	24	10			80-82																			1007-1237										NURSING; intervention; ALLERGIC; RHINITIS; MENTAL; state; Therapeutic; COMPLIANCE
178	Unavailable study	Journal Article	Bruni, A C	1998	Cloning of a gene bearing missense mutations in early onset familial Alzheimer's disease: A Calabrian study	0	0	https://www.embase.com/search/results?subaction=viewrecord&id=L28535379&from=export							Functional Neurology	13	3			257-261													1998	1998-01-01				Funct. Neurol.	0393-5264										adult; Alzheimer disease; chromosome 14; conference paper; human; major clinical study; missense mutation; molecular cloning; phenotype
179	Unavailable study	Journal Article	Grossi, D; De Lucia, N; Milan, G; Postiglione, A; Sorrentino, P; Trojano, L	2012	Closing-in phenomenon in frontotemporal dementia	0	0	https://www.embase.com/search/results?subaction=viewrecord&id=L70692979&from=export http://dx.doi.org/10.3233/JAD-2012-129000							Journal of Alzheimer's Disease	29				72												10.3233/JAD-2012-129000	2012	2012-01-01				J. Alzheimer's Dis.	1387-2877										dementia; frontotemporal dementia; society; human; patient; imitation; book; Alzheimer disease; population; behavior; primate; motor control; control system; model; visual stimulation; diagnosis
180	Unavailable study	Journal Article	Shaaban, C E; Rosano, C; Cohen, A D; Huppert, T; Butters, M A; Hengenius, J; Parks, W T; Catov, J M	2021	Cognition and Cerebrovascular Reactivity in Midlife Women With History of Preeclampsia and Placental Evidence of Maternal Vascular Malperfusion	0	0								FRONTIERS IN AGING NEUROSCIENCE	13																10.3389/fnagi.2021.637574	2021	2021-01-01				FRONTIERS IN AGING NEUROSCIENCE	1663-4365
181	Unavailable study	Journal Article	Holmqvist, S L; Thomas, K R; Edmonds, E C; Calcetas, A; Edwards, L; Bangen, K J	2023	Cognitive dispersion is elevated in amyloid-positive older adults and associated with regional hypoperfusion	0	0	http://www.ncbi.nlm.nih.gov/entrez/query.fcgi?cmd=Retrieve&db=pubmed&dopt=Abstract&list_uids=36093903&query_hl=1							J Int Neuropsychol Soc	29	7			621-631						Journal of the International Neuropsychological Society : JINS						10.1017/S1355617722000649	2023 Aug	2023-08-01	Journal Article; Research Support, N.I.H., Extramural; Research Support, Non-U.S. Gov't; Research Support, U.S. Gov't, Non-P.H.S.				1469-7661 (Electronic); 1355-6177 (Print); 1355-6177 (Linking)				36093903						Alzheimer’s disease; amyloid; cerebral blood flow; cognition; cognitive dispersion; cognitive intraindividual variability; magnetic resonance imaging; neuropsychology
182	Unavailable study	Journal Article	Holmqvist, S L; Thomas, K R; Edmonds, E C; Calcetas, A; Edwards, L; Bangen, K J	2023	Cognitive dispersion is elevated in amyloid-positive older adults and associated with regional hypoperfusion	0	0	https://www.embase.com/search/results?subaction=viewrecord&id=L639000247&from=export http://dx.doi.org/10.1017/S1355617722000649							Journal of the International Neuropsychological Society : JINS	29	7			621-631												10.1017/S1355617722000649	2023	2023-01-01				J Int Neuropsychol Soc	1469-7661										amyloid beta protein; Alzheimer disease; brain; cognition; cognitive defect; complication; diagnostic imaging; human; metabolism; neuroimaging; pathology; positron emission tomography
183	Unavailable study	Journal Article	Abe, K; Kazuhitp, F; Ando, K; Hiroo, Y	2017	Combination of multimodal neuroimaging techniques is useful for diagnosing various types of dementia	0	0	https://www.embase.com/search/results?subaction=viewrecord&id=L615510578&from=export							Neurodegenerative Diseases	17				1789													2017	2017-01-01				Neurodegenerative Dis.	1660-2862										iodine 123; ioflupane i 123; unclassified drug; adult; Alzheimer disease; arterial spin labeling; clinical evaluation; clinical trial; controlled study; diagnosis; diffuse Lewy body disease; drug therapy; frontotemporal dementia; human; intravenous drug administration; Japan; major clinical study; middle aged; Montreal cognitive assessment; multiinfarct dementia; neuroimaging; single photon emiss…
184	Unavailable study	Journal Article	Le Heron, C J; Wright, S L; Melzer, T R; Myall, D J; MacAskill, M R; Livingston, L; Keenan, R J; Watts, R; Dalrymple-Alford, J C; Anderson, T J	2014	Comparing cerebral perfusion in Alzheimer's disease and Parkinson's disease dementia: an ASL-MRI study	0	0	http://www.ncbi.nlm.nih.gov/entrez/query.fcgi?cmd=Retrieve&db=pubmed&dopt=Abstract&list_uids=24619276&query_hl=1							J Cereb Blood Flow Metab	34	6			964-70						Journal of cerebral blood flow and metabolism : official journal of the International Society of Cerebral Blood Flow and Metabolism						10.1038/jcbfm.2014.40	2014 Jun	2014-06-01	Clinical Trial; Comparative Study; Journal Article; Research Support, Non-U.S. Gov't				1559-7016 (Electronic); 0271-678X (Print); 0271-678X (Linking)				24619276
185	Unavailable study	Journal Article	Le Heron, C J; Wright, S L; Melzer, T R; Myall, D J; MacAskill, M R; Livingston, L; Keenan, R J; Watts, R; Dalrymple-Alford, J C; Anderson, T J	2014	Comparing cerebral perfusion in Alzheimer's disease and Parkinson's disease dementia: an ASL-MRI study	0	0								JOURNAL OF CEREBRAL BLOOD FLOW AND METABOLISM	34	6			964-970												10.1038/jcbfm.2014.40	2014	2014-01-01				JOURNAL OF CEREBRAL BLOOD FLOW AND METABOLISM	0271-678X
186	Unavailable study	Journal Article	Dolui, S; Vidorreta, M; Wang, Z; Nasrallah, I M; Alavi, A; Wolk, D A; Detre, J A	2017	Comparison of PASL, PCASL, and Background-Suppressed 3D PCASL in Mild Cognitive Impairment	0	0								HUMAN BRAIN MAPPING	38	10			5260-5273												10.1002/hbm.23732	2017	2017-01-01				HUMAN BRAIN MAPPING	1065-9471
187	Unavailable study	Journal Article	Puig, O; Henriksen, O M; Vestergaard, M B; Hansen, A E; Andersen, F L; Ladefoged, C N; Rostrup, E; Larsson, HBW; Lindberg, U; Law, I	2020	Comparison of simultaneous arterial spin labeling MRI and <SUP>15</SUP>O-H<sub>2</sub>O PET measurements of regional cerebral blood flow in rest and altered perfusion states	0	0								JOURNAL OF CEREBRAL BLOOD FLOW AND METABOLISM	40	8			1621-1633												10.1177/0271678X19874643	2020	2020-01-01				JOURNAL OF CEREBRAL BLOOD FLOW AND METABOLISM	0271-678X
188	Unavailable study	Journal Article	NCT	2015	ComparisoN of ticAgrelor vs. Clopidogrel in endoTHeliAl Function of COPD patieNts	0	0	https://www.cochranelibrary.com/central/doi/10.1002/central/CN-02040347/full																									2015	2015-01-01															Aspirin; Clopidogrel; Coronary Artery Disease; Coronary Disease; Lung Diseases; Lung Diseases, Obstructive; Myocardial Ischemia; Pulmonary Disease, Chronic Obstructive; Ticagrelor; Ticlopidine
189	Unavailable study	Journal Article	Chen, J J; Salat, D H; Rosas, H D	2012	Complex relationships between cerebral blood flow and brain atrophy in early Huntington's disease	0	0								NEUROIMAGE	59	2			1043-1051												10.1016/j.neuroimage.2011.08.112	2012	2012-01-01				NEUROIMAGE	1053-8119
190	Unavailable study	Generic	Yamashita, Y; Arimura, H; Yoshiura, T; Tokunaga, C; Magome, T; Monji, A; Noguchi, T; Toyofuku, F; Ohki, M; Nakamura, Y; Honda, H	2010	Computer-aided classification of patients with dementia of Alzheimer's type based on cerebral blood flow determined with arterial spin labeling technique	0	0		Karssemeijer, N; Summers, R M		MEDICAL IMAGING 2010: COMPUTER - AIDED DIAGNOSIS		Conference on Medical Imaging 2010 - Computer-Aided Diagnosis		MEDICAL IMAGING 2010: COMPUTER - AIDED DIAGNOSIS	7624																10.1117/12.845530	2010	2010-01-01					0277-786X
191	Unavailable study	Journal Article	Shimizu, S; Zhang, Y; Laxamana, J; Miller, B L; Kramer, J H; Weiner, M W; Schuff, N	2010	Concordance and Discordance Between Brain Perfusion and Atrophy in Frontotemporal Dementia	0	0								BRAIN IMAGING AND BEHAVIOR	4	1			46-54												10.1007/s11682-009-9084-1	2010	2010-01-01				BRAIN IMAGING AND BEHAVIOR	1931-7557
192	Unavailable study	Journal Article	Ssali, T; Narciso, L; Hicks, J; Liu, L S; Jesso, S; Richardson, L; G Nther, M; Konstandin, S; Eickel, K; Prato, F; Anazodo, U C; Finger, E; St Lawrence, K	2022	Concordance of regional hypoperfusion by pCASL MRI and <SUP>15</SUP>O-water PET in frontotemporal dementia: Is pCASL an efficacious alternative?	0	0								NEUROIMAGE-CLINICAL	33																10.1016/j.nicl.2022.102950	2022	2022-01-01				NEUROIMAGE-CLINICAL	2213-1582
193	Unavailable study	Journal Article	Pirastru, A; Pelizzari, L; Bergsland, N; Cazzoli, M; Cecconi, P; Baglio, F; Lagan, M M	2020	Consistent Cerebral Blood Flow Covariance Networks across Healthy Individuals and Their Similarity with Resting State Networks and Vascular Territories	0	0								DIAGNOSTICS	10	11															10.3390/diagnostics10110963	2020	2020-01-01				DIAGNOSTICS	2075-4418
194	Unavailable study	Journal Article	Ye, Q; Bai, F	2018	Contribution of diffusion, perfusion and functional MRI to the disconnection hypothesis in subcortical vascular cognitive impairment	0	0								STROKE AND VASCULAR NEUROLOGY	3	3			131-139												10.1136/svn-2017-000080	2018	2018-01-01				STROKE AND VASCULAR NEUROLOGY	2059-8688
195	Unavailable study	Journal Article	Huang, C J; Zhou, X; Yuan, X; Zhang, W; Li, M X; You, M Z; Zhu, X Q; Sun, Z W	2022	Contribution of Inflammation and Hypoperfusion to White Matter Hyperintensities-Related Cognitive Impairment	0	0								FRONTIERS IN NEUROLOGY	12																10.3389/fneur.2021.786840	2022	2022-01-01				FRONTIERS IN NEUROLOGY	1664-2295
196	Unavailable study	Journal Article	Rom¨¢n, G; Pascual, B	2012	Contribution of neuroimaging to the diagnosis of Alzheimer's disease and vascular dementia	0	0	http://www.ncbi.nlm.nih.gov/entrez/query.fcgi?cmd=Retrieve&db=pubmed&dopt=Abstract&list_uids=23142262&query_hl=1							Arch Med Res	43	8			671-6						Archives of medical research						10.1016/j.arcmed.2012.10.018	2012 Nov	2012-11-01	Journal Article; Review				1873-5487 (Electronic); 0188-4409 (Linking)	Copyright ? 2012 IMSS. Published by Elsevier Inc. All rights reserved.			23142262
197	Unavailable study	Journal Article	Quattrini, G; Marizzoni, M; Pizzini, F B; Galazzo, I B; Aiello, M; Didic, M; Soricelli, A; Albani, D; Romano, M; Blin, O; Forloni, G; Golay, X; Jovicich, J; Nathan, P J; Richardson, J C; Salvatore, M; Frisoni, G B; Pievani, M; PharmaCog, Consortium	2021	Convergent and Discriminant Validity of Default Mode Network and Limbic Network Perfusion in Amnestic Mild Cognitive Impairment Patients	0	0								JOURNAL OF ALZHEIMERS DISEASE	82	4			1797-1808												10.3233/JAD-210531	2021	2021-01-01				JOURNAL OF ALZHEIMERS DISEASE	1387-2877
198	Unavailable study	Journal Article	Friedrichsen, K A; Benzinger, T L S; Blazey, T; Couture, L; Vlassenko, A; Joseph-Mathurin, N; Owen, C J; Hornbeck, R C; Su, Y; Ances, B; Morris, J C	2015	Correlation between ASL and O-15 water PET in the adult children study	0	0	https://www.embase.com/search/results?subaction=viewrecord&id=L72124164&from=export							Alzheimer's and Dementia	11	7			P126													2015	2015-01-01				Alzheimer's Dementia	1552-5260										water; oxygen 15; amyloid; biological marker; tracer; Pittsburgh compound B; human; adult child; risk; perfusion; imaging; Alzheimer disease; brain blood flow; gray matter; software; brain; nuclear magnetic resonance; aging; sample size; Student t test; precuneus; methodology; anterior cingulate
199	Unavailable study	Journal Article	Grieder, M; Crinelli, R M; Jann, K; Federspiel, A; Wirth, M; Koenig, T; Stein, M; Wahlund, L O; Dierks, T	2013	Correlation between topographic N400 anomalies and reduced cerebral blood flow in the anterior temporal lobes of patients with dementia	0	0	http://www.ncbi.nlm.nih.gov/entrez/query.fcgi?cmd=Retrieve&db=pubmed&dopt=Abstract&list_uids=23666175&query_hl=1							J Alzheimers Dis	36	4			711-31						Journal of Alzheimer's disease : JAD						10.3233/JAD-121690	2013	2013-01-20	Journal Article; Research Support, Non-U.S. Gov't				1875-8908 (Electronic); 1387-2877 (Linking)				23666175
200	Unavailable study	Journal Article	Grieder, M; Crinelli, R M; Jann, K; Federspiel, A; Wirth, M; Koenig, T; Stein, M; Wahlund, L O; Dierks, T	2013	Correlation between topographic N400 anomalies and reduced cerebral blood flow in the anterior temporal lobes of patients with dementia	0	0	https://www.embase.com/search/results?subaction=viewrecord&id=L369553481&from=export http://dx.doi.org/10.3233/JAD-121690							Journal of Alzheimer's Disease	36	4			711-731												10.3233/JAD-121690	2013	2013-01-01				J. Alzheimer's Dis.	1387-2877										aged; Alzheimer disease; article; automation; brain blood flow; brain mapping; electroencephalogram; event related potential; human; incidental finding; mental deterioration; Mini Mental State Examination; N400 topography; neurologic examination; neuropsychological assessment; nuclear magnetic resonance imaging; priority journal; semantic dementia; semantic memory; temporal lobe
201	Unavailable study	Journal Article	H¨¦bert, F; Grand'Maison, M; Ho, M K; Lerch, J P; Hamel, E; Bedell, B J	2013	Cortical atrophy and hypoperfusion in a transgenic mouse model of Alzheimer's disease	0	0	http://www.ncbi.nlm.nih.gov/entrez/query.fcgi?cmd=Retrieve&db=pubmed&dopt=Abstract&list_uids=23273599&query_hl=1							Neurobiol Aging	34	6			1644-52						Neurobiology of aging						10.1016/j.neurobiolaging.2012.11.022	2013 Jun	2013-06-01	Journal Article; Research Support, Non-U.S. Gov't				1558-1497 (Electronic); 0197-4580 (Linking)	Copyright ? 2013 Elsevier Inc. All rights reserved.			23273599
202	Unavailable study	Journal Article	Smith, L A; Melbourne, A; Owen, D; Cardoso, M J; Sudre, C H; Tillin, T; Sokolska, M; Atkinson, D; Chaturvedi, N; Ourselin, S; Hughes, A D; Barkhof, F; J Ger, H R	2019	Cortical cerebral blood flow in ageing: effects of haematocrit, sex, ethnicity and diabetes	0	0								EUROPEAN RADIOLOGY	29	10			5549-5558												10.1007/s00330-019-06096-w	2019	2019-01-01				EUROPEAN RADIOLOGY	0938-7994
203	Unavailable study	Journal Article	Le, LNN; Wheeler, G J; Holy, E N; Donnay, C A; Blockley, N P; Yee, A H; Ng, K L; Fan, A P	2023	Cortical oxygen extraction fraction using quantitative BOLD MRI and cerebral blood flow during vasodilation	0	0								FRONTIERS IN PHYSIOLOGY	14																10.3389/fphys.2023.1231793	2023	2023-01-01				FRONTIERS IN PHYSIOLOGY	1664-042X
204	Unavailable study	Journal Article	Ponticorvo, S; Manara, R; Pfeuffer, J; Cappiello, A; Cuoco, S; Pellecchia, M T; Saponiero, R; Troisi, D; Cassandro, C; John, M; Scarpa, A; Cassandro, E; Di Salle, F; Esposito, F	2019	Cortical pattern of reduced perfusion in hearing loss revealed by ASL-MRI	0	0								HUMAN BRAIN MAPPING	40	8			2475-2487												10.1002/hbm.24538	2019	2019-01-01				HUMAN BRAIN MAPPING	1065-9471
205	Unavailable study	Journal Article	Wu, B; Yang, Y; Zhou, S; Wang, W; Wang, Z Z; Hu, G; He, J H; Wu, X H	2018	Could Arterial Spin Labeling Distinguish Patients in Minimally Conscious State from Patients in Vegetative State?	0	0								FRONTIERS IN NEUROLOGY	9																10.3389/fneur.2018.00110	2018	2018-01-01				FRONTIERS IN NEUROLOGY	1664-2295
206	Unavailable study	Journal Article	Degrush, E; Shazeeb, M S; Drachman, D; Vardar, Z; Lindsay, C; Gounis, M J; Henninger, N	2022	Cumulative effect of simvastatin, L-arginine, and tetrahydrobiopterin on cerebral blood flow and cognitive function in Alzheimer's disease	0	0	http://www.ncbi.nlm.nih.gov/entrez/query.fcgi?cmd=Retrieve&db=pubmed&dopt=Abstract&list_uids=36115980&query_hl=1							Alzheimers Res Ther	14	1			134						Alzheimer's research & therapy						10.1186/s13195-022-01076-7	2022 Sep 17	2022-09-17	Journal Article; Research Support, N.I.H., Extramural				1758-9193 (Electronic)	? 2022. The Author(s).			36115980						Alzheimer’s disease; Arterial spin labeling; Dementia; Endothelial nitric oxide synthase; Perfusion-weighted imaging; Statin; Vascular disease
207	Unavailable study	Journal Article	Degrush, E; Shazeeb, M S; Drachman, D; Vardar, Z; Lindsay, C; Gounis, M J; Henninger, N	2022	Cumulative effect of simvastatin, l-arginine, and tetrahydrobiopterin on cerebral blood flow and cognitive function in Alzheimer’s disease	0	0	https://www.embase.com/search/results?subaction=viewrecord&id=L2019116070&from=export http://dx.doi.org/10.1186/s13195-022-01076-7							Alzheimer's Research and Therapy	14	1															10.1186/s13195-022-01076-7	2022	2022-01-01				Alzheimers Res. Ther.	1758-9193										NCT01439555; MRI scanner; arginine; endothelial nitric oxide synthase; sapropterin; simvastatin; aged; Alzheimer disease; Alzheimer Disease Assessment Scale; article; brain blood flow; cerebrospinal fluid volume; clinical article; clinical dementia rating scale; cognition; cognition assessment; cognitive assessment screening test; female; grey matter volume; human; male; mean transit time; mild c…
208	Unavailable study	Journal Article	Kandel, B M; Wang, DJJ; Detre, J A; Gee, J C; Avants, B B	2015	Decomposing cerebral blood flow MRI into functional and structural components: A non-local approach based on prediction	0	0								NEUROIMAGE	105				156-170												10.1016/j.neuroimage.2014.10.052	2015	2015-01-01				NEUROIMAGE	1053-8119
209	Unavailable study	Journal Article	Li, J; Zeng, Q; Luo, X; Li, K; Liu, X; Hong, L; Zhang, X; Zhong, S; Qiu, T; Liu, Z; Chen, Y; Huang, P; Zhang, M	2023	Decoupling of Regional Cerebral Blood Flow and Brain Function Along the Alzheimer's Disease Continuum	0	0	http://www.ncbi.nlm.nih.gov/entrez/query.fcgi?cmd=Retrieve&db=pubmed&dopt=Abstract&list_uids=37483006&query_hl=1							J Alzheimers Dis	95	1			287-298						Journal of Alzheimer's disease : JAD						10.3233/JAD-230503	2023	2023-01-20	Journal Article; Research Support, N.I.H., Extramural; Research Support, Non-U.S. Gov't; Research Support, U.S. Gov't, Non-P.H.S.				1875-8908 (Electronic); 1387-2877 (Linking)				37483006						Alzheimer’s disease; arterial spin labeling; functional magnetic resonance imaging; neurovascular coupling; positron emission tomography
210	Unavailable study	Journal Article	Li, J; Zeng, Q; Luo, X; Li, K; Liu, X; Hong, L; Zhang, X; Zhong, S; Qiu, T; Liu, Z; Chen, Y; Huang, P; Zhang, M	2023	Decoupling of Regional Cerebral Blood Flow and Brain Function Along the Alzheimer's Disease Continuum	0	0	https://www.embase.com/search/results?subaction=viewrecord&id=L2027038878&from=export http://dx.doi.org/10.3233/JAD-230503							Journal of Alzheimer's Disease	95	1			287-298												10.3233/JAD-230503	2023	2023-01-01				J. Alzheimer's Dis.	1875-8908										MRI scanner; amyloid beta protein; aged; Alzheimer disease; article; brain blood flow; brain function; cerebrovascular disease; cognition; controlled study; covariance; female; functional magnetic resonance imaging; genotyping; geriatric patient; human; inferior temporal gyrus; major clinical study; male; mild cognitive impairment; Mini Mental State Examination; neuropsychological assessment; neu…
211	Unavailable study	Journal Article	Vidal-Pi Eiro, D; Valls-Pedret, C; Fern Ndez-Cabello, S; Arenaza-Urquijo, E M; Sala-Llonch, R; Solana, E; Bargall, N; Junqu, C; Ros, E; Bartr S-Faz, D	2014	Decreased Default Mode Network connectivity correlates with age-associated structural and cognitive changes	0	0								FRONTIERS IN AGING NEUROSCIENCE	6																10.3389/fnagi.2014.00256	2014	2014-01-01				FRONTIERS IN AGING NEUROSCIENCE	1663-4365
212	Unavailable study	Journal Article	Ruiz, R G E; Fern Ndez, M; Galiano; Vidorreta, M; Recio, M; Riverol, M; Dominguez, P; Zubieta, J L; Fernandez-Seara, M A	2019	Default mode network functional connectivity , measured with arterial spin labeling as a biomarker in the diagnosis of cognitive impairmentand alzheimer's disease	0	0	https://www.embase.com/search/results?subaction=viewrecord&id=L627138329&from=export http://dx.doi.org/10.1007/s00234-019-02179-z							Neuroradiology	61	4			484												10.1007/s00234-019-02179-z	2019	2019-01-01				Neuroradiology	1432-1920										biological marker; adult; Alzheimer disease; analysis of variance; angular gyrus; arterial spin labeling; brain blood flow; clinical article; conference abstract; controlled study; default mode network; diagnosis; early diagnosis; female; functional connectivity; human; male; medial prefrontal cortex; mild cognitive impairment; perfusion; plant seed; posterior cingulate; rest
213	Unavailable study	Journal Article	Angelucci, F; Bernardini, S; Gravina, P; Bellincampi, L; Trequattrini, A; Di Iulio, F; Vanni, D; Federici, G; Caltagirone, C; Boss, P; Spalletta, G	2009	Delusion symptoms and response to antipsychotic treatment are associated with the 5-HT2A receptor polymorphism (102T/C) in alzheimer's disease: A 3-year follow-up longitudinal study	0	0	https://www.embase.com/search/results?subaction=viewrecord&id=L354955297&from=export http://dx.doi.org/10.3233/JAD-2009-1031							Journal of Alzheimer's Disease	17	1			203-211												10.3233/JAD-2009-1031	2009	2009-01-01				J. Alzheimer's Dis.	1387-2877										olanzapine; quetiapine; risperidone; serotonin 2A receptor; 5 ht2a receptor gene; aged; allele; Alzheimer disease; article; clinical assessment; delusion; disease severity; drug mechanism; female; follow up; genetic association; genetic variability; genotype; human; longitudinal study; major clinical study; male; priority journal; rating scale; receptor gene; scoring system; single nucleotide pol…
214	Unavailable study	Journal Article	Yoshiura, T; Hiwatashi, A; Yamashita, K; Kamano, H; Nagao, E; Honda, H	2010	Diagnosis of Alzheimer's Disease: Two MRI-Based Approaches	0	0	http://www.ncbi.nlm.nih.gov/entrez/query.fcgi?cmd=Retrieve&db=pubmed&dopt=Abstract&list_uids=24148676&query_hl=1							Neuroradiol J	23	5			547-53						The neuroradiology journal						10.1177/197140091002300504	2010 Oct	2010-10-01	Journal Article				1971-4009 (Print); 1971-4009 (Linking)				24148676
215	Unavailable study	Journal Article	Bron, E E; Steketee, R M; Houston, G C; Oliver, R A; Achterberg, H C; Loog, M; van Swieten, J C; Hammers, A; Niessen, W J; Smits, M; Klein, S	2014	Diagnostic classification of arterial spin labeling and structural MRI in presenile early stage dementia	0	0	http://www.ncbi.nlm.nih.gov/entrez/query.fcgi?cmd=Retrieve&db=pubmed&dopt=Abstract&list_uids=24700485&query_hl=1							Hum Brain Mapp	35	9			4916-31						Human brain mapping						10.1002/hbm.22522	2014 Sep	2014-09-01	Evaluation Study; Journal Article; Research Support, N.I.H., Extramural; Research Support, Non-U.S. Gov't				1097-0193 (Electronic); 1065-9471 (Print); 1065-9471 (Linking)	Copyright ? 2014 Wiley Periodicals, Inc.			24700485						Alzheimer's disease; arterial spin labeling; classification; diagnostic imaging; frontotemporal dementia; magnetic resonance imaging; presenile dementia; support vector machines
216	Unavailable study	Journal Article	Bron, E E; Steketee, R M E; Houston, G C; Oliver, R A; Achterberg, H C; Loog, M; van Swieten, J C; Hammers, A; Niessen, W J; Smits, M; Klein, S	2014	Diagnostic classification of arterial spin labeling and structural MRI in presenile early stage dementia	0	0	https://www.embase.com/search/results?subaction=viewrecord&id=L53089707&from=export http://dx.doi.org/10.1002/hbm.22522							Human Brain Mapping	35	9			4916-4931												10.1002/hbm.22522	2014	2014-01-01				Hum. Brain Mapp.	1097-0193										adult; aged; Alzheimer disease; arterial spin labeling; article; brain perfusion; brain size; controlled study; data base; diagnostic accuracy; diagnostic test accuracy study; diagnostic value; disease classification; extraction; female; frontotemporal dementia; gray matter; human; image analysis; major clinical study; male; neuroimaging; nuclear magnetic resonance imaging; presenile dementia; pr…
217	Unavailable study	Journal Article	Trebeschi, S; Riederer, I; Preibisch, C; Bohn, K P; F?rster, S; Alexopoulos, P; Zimmer, C; Kirschke, J S; Valentinitsch, A	2016	Diagnostic Potential of Pulsed Arterial Spin Labeling in Alzheimer's Disease	0	0	http://www.ncbi.nlm.nih.gov/entrez/query.fcgi?cmd=Retrieve&db=pubmed&dopt=Abstract&list_uids=27147946&query_hl=1							Front Neurosci	10				154						Frontiers in neuroscience						10.3389/fnins.2016.00154	2016	2016-01-20	Journal Article				1662-4548 (Print); 1662-453X (Electronic); 1662-453X (Linking)				27147946						Alzheimer's disease; MRI; PASL; diagnosis; neuroimaging
218	Unavailable study	Journal Article	Tosun, D; Schuff, N; Rabinovici, G; Ayakta, N; Miller, B; Jagust, W; Kramer, J; Weiner, M; Rosen, H	2016	Diagnostic utility of arterial spin labeled magnetic resonance imaging and flourodeoxyglucose positron emission tomography in the behavioral variant of frontotemporal dementia and Alzheimer's disease	0	0	https://www.embase.com/search/results?subaction=viewrecord&id=L611855841&from=export http://dx.doi.org/10.1111/jnc.13692							Journal of Neurochemistry	138				388-389												10.1111/jnc.13692	2016	2016-01-01				J. Neurochem.	0022-3042										glucose; Alzheimer disease; artery; brain blood flow; classification; clinical article; clinical trial; congenital malformation; controlled study; diagnosis; diagnostic value; frontal variant frontotemporal dementia; human; logistic regression analysis; metabolic rate; nuclear magnetic resonance imaging; partial least squares regression; positron emission tomography
219	Unavailable study	Journal Article	Okazawa, H; Ikawa, M; Mori, T; Makino, A; Nogami, M; Kiyono, Y; Kosaka, H	2023	Differences in cerebral oxidative stress between early Alzheimer's disease and healthy controls analyzed using multimodality images from PET/MRI	0	0	https://www.embase.com/search/results?subaction=viewrecord&id=L641873593&from=export http://dx.doi.org/10.1177/0271678X231176482							Journal of Cerebral Blood Flow and Metabolism	43	1			S93-S94												10.1177/0271678X231176482	2023	2023-01-01				J. Cereb. Blood Flow Metab.	1559-7016										copper; adult; Alzheimer disease; anterior cingulate; brain cortex; brain function; cerebellum; cingulate gyrus; conference abstract; controlled study; diffusion tensor imaging; functional magnetic resonance imaging; hippocampus; human; Mini Mental State Examination; neuroimaging; nuclear magnetic resonance imaging; oxidative stress; parahippocampal gyrus; parietal lobe; perfusion; positron emiss…
220	Unavailable study	Journal Article	Verclytte, S; Lopes, R; Viard, R; Rollin, A; Vanhoutte, M; Pasquier, F; Pruvo, J P; Leclerc, X	2020	Differences in cortical perfusion detected by arterial spin labeling in nonamnestic and amnestic subtypes of early-onset Alzheimer's disease	0	0	http://www.ncbi.nlm.nih.gov/entrez/query.fcgi?cmd=Retrieve&db=pubmed&dopt=Abstract&list_uids=30981825&query_hl=1							J Neuroradiol	47	4			284-291						Journal of neuroradiology = Journal de neuroradiologie						10.1016/j.neurad.2019.03.017	2020 Jun	2020-06-01	Journal Article				0150-9861 (Print); 0150-9861 (Linking)	Copyright ? 2019 Elsevier Masson SAS. All rights reserved.			30981825						Alzheimer disease; Dementia; Magnetic resonance imaging; Perfusion
221	Unavailable study	Journal Article	Verclytte, S; Lopes, R; Viard, R; Rollin, A; Vanhoutte, M; Pasquier, F; Pruvo, J P; Leclerc, X	2020	Differences in cortical perfusion detected by arterial spin labeling in nonamnestic and amnestic subtypes of early-onset Alzheimer's disease	0	0	https://www.embase.com/search/results?subaction=viewrecord&id=L2001913282&from=export http://dx.doi.org/10.1016/j.neurad.2019.03.017							Journal of Neuroradiology	47	4			284-291												10.1016/j.neurad.2019.03.017	2020	2020-01-01				J. Neuroradiol.	1773-0406										MRI scanner; adult; aged; Alzheimer disease; amnesia; arterial spin labeling; article; brain perfusion; clinical article; controlled study; early onset Alzheimer disease; female; frontal lobe; human; male; neocortex; parietal cortex; parietal lobe; posterior cingulate; precuneus; prospective study; temporal cortex; trend study; Achieva
222	Unavailable study	Journal Article	Cai, J S; Sun, J Z; Chen, H Y; Chen, Y; Zhou, Y; Lou, M; Yu, R S	2022	Different mechanisms in periventricular and deep white matter hyperintensities in old subjects	0	0								FRONTIERS IN AGING NEUROSCIENCE	14																10.3389/fnagi.2022.940538	2022	2022-01-01				FRONTIERS IN AGING NEUROSCIENCE	1663-4365
223	Unavailable study	Journal Article	Liu, Y; Zeng, X; Wang, Z; Zhang, N; Fan, D; Yuan, H	2015	Different post label delay cerebral blood flow measurements in patients with Alzheimer's disease using 3D arterial spin labeling	0	0	https://www.embase.com/search/results?subaction=viewrecord&id=L605329395&from=export http://dx.doi.org/10.1016/j.mri.2015.05.001							Magnetic Resonance Imaging	33	9			1019-1025												10.1016/j.mri.2015.05.001	2015	2015-01-01				Magn. Reson. Imaging	1873-5894										aged; Alzheimer disease; angular gyrus; article; brain blood flow; brain mapping; brain perfusion; cingulate gyrus; clinical article; cognition; comparative study; controlled study; false negative result; false positive result; female; human; imaging and display; inferior parietal gyrus; male; middle cingulate gyrus; Mini Mental State Examination; nuclear magnetic resonance imaging; MRI scanner; …
224	Unavailable study	Journal Article	Watson, R; Obrien, J T	2012	Differentiating dementia with Lewy bodies and Alzheimers disease using MRI	0	0	https://www.embase.com/search/results?subaction=viewrecord&id=L365522445&from=export http://dx.doi.org/10.2217/nmt.12.41							Neurodegenerative Disease Management	2	4			411-420												10.2217/nmt.12.41	2012	2012-01-01				Neurodegenerative Dis. Manage.	1758-2024										Alzheimer disease; BOLD signal; brain cortex atrophy; clinical feature; diagnostic accuracy; differential diagnosis; diffuse Lewy body disease; diffusion tensor imaging; functional magnetic resonance imaging; human; nuclear magnetic resonance imaging; MRI scanner; nuclear magnetic resonance spectroscopy; positron emission tomography; priority journal; rating scale; review; sensitivity and specifi…
225	Unavailable study	Journal Article	Mao, C; You, H; Hou, B; Chu, S; Jin, W; Huang, X; Shang, L; Feng, F; Peng, B; Gao, J	2023	Differentiation of Alzheimer's Disease from Frontotemporal Dementia and Mild Cognitive Impairment Based on Arterial Spin Labeling Magnetic Resonance Imaging: A Pilot Cross-Sectional Study from PUMCH Dementia Cohort	0	0	http://www.ncbi.nlm.nih.gov/entrez/query.fcgi?cmd=Retrieve&db=pubmed&dopt=Abstract&list_uids=37038812&query_hl=1							J Alzheimers Dis	93	2			509-519						Journal of Alzheimer's disease : JAD						10.3233/JAD-221023	2023	2023-01-20	Journal Article; Research Support, Non-U.S. Gov't				1875-8908 (Electronic); 1387-2877 (Linking)				37038812						Alzheimer’s disease; arterial spin labeling; frontotemporal dementia; hypoperfusion; mild cognitive impairment
226	Unavailable study	Journal Article	Mao, C; You, H; Hou, B; Chu, S; Jin, W; Huang, X; Shang, L; Feng, F; Peng, B; Gao, J	2023	Differentiation of Alzheimer's Disease from Frontotemporal Dementia and Mild Cognitive Impairment Based on Arterial Spin Labeling Magnetic Resonance Imaging: A Pilot Cross-Sectional Study from PUMCH Dementia Cohort	0	0	https://www.embase.com/search/results?subaction=viewrecord&id=L640998635&from=export http://dx.doi.org/10.3233/JAD-221023							Journal of Alzheimer's disease : JAD	93	2			509-519												10.3233/JAD-221023	2023	2023-01-01				J Alzheimers Dis	1875-8908										copper; spin label; Alzheimer disease; brain circulation; cognitive defect; cross-sectional study; frontotemporal dementia; human; nuclear magnetic resonance imaging; nuclear magnetic resonance spectroscopy; physiology; procedures
227	Unavailable study	Journal Article	Musiek, E S; Chen, Y; Korczykowski, M; Saboury, B; Martinez, P M; Reddin, J S; Alavi, A; Kimberg, D Y; Wolk, D A; Julin, P; Newberg, A B; Arnold, S E; Detre, J A	2012	Direct comparison of fluorodeoxyglucose positron emission tomography and arterial spin labeling magnetic resonance imaging in Alzheimer's disease	0	0	http://www.ncbi.nlm.nih.gov/entrez/query.fcgi?cmd=Retrieve&db=pubmed&dopt=Abstract&list_uids=22018493&query_hl=1							Alzheimers Dement	8	1			51-9						Alzheimer's & dementia : the journal of the Alzheimer's Association						10.1016/j.jalz.2011.06.003	2012 Jan	2012-01-01	Comparative Study; Journal Article; Research Support, N.I.H., Extramural; Research Support, Non-U.S. Gov't				1552-5279 (Electronic); 1552-5260 (Print); 1552-5260 (Linking)	Copyright ? 2012 The Alzheimer's Association. Published by Elsevier Inc. All rights reserved.			22018493
228	Unavailable study	Journal Article	Ceccarini, J; Bourgeois, S; Van Weehaeghe, D; Goffin, K; Vandenberghe, R; Vandenbulcke, M; Sunaert, S; Van Laere, K	2020	Direct prospective comparison of (18)F-FDG PET and arterial spin labelling MR using simultaneous PET/MR in patients referred for diagnosis of dementia	0	0	http://www.ncbi.nlm.nih.gov/entrez/query.fcgi?cmd=Retrieve&db=pubmed&dopt=Abstract&list_uids=31960098&query_hl=1							Eur J Nucl Med Mol Imaging	47	9			2142-2154						European journal of nuclear medicine and molecular imaging						10.1007/s00259-020-04694-1	2020 Aug	2020-08-01	Journal Article				1619-7089 (Electronic); 1619-7070 (Linking)				31960098						18F-FDG PET; Arterial spin labelling (ASL) MRI; Brain imaging; Clinical setting; Dementia; PET/MR
229	Unavailable study	Journal Article	Ceccarini, J; Bourgeois, S; Van Weehaeghe, D; Goffin, K; Vandenberghe, R; Vandenbulcke, M; Sunaert, S; Van Laere, K	2020	Direct prospective comparison of 18F-FDG PET and arterial spin labelling MR using simultaneous PET/MR in patients referred for diagnosis of dementia	0	0	https://www.embase.com/search/results?subaction=viewrecord&id=L2004112304&from=export http://dx.doi.org/10.1007/s00259-020-04694-1							European Journal of Nuclear Medicine and Molecular Imaging	47	9			2142-2154												10.1007/s00259-020-04694-1	2020	2020-01-01				Eur. J. Nucl. Med. Mol. Imaging	1619-7089										3 Tesla Signa PET/MR system; GE Signa PET/MR; imaging software; PET-CT scanner; PET-MRI scanner; fluorodeoxyglucose f 18; adult; aged; Alzheimer disease; arterial spin labeling; article; Beck Depression Inventory; brain region; brain tissue; cerebellum; cerebrovascular accident; clinical article; cognitive defect; comparative study; controlled clinical trial; controlled study; corpus striatum; de…
230	Unavailable study	Journal Article	Cheng, L N; Wu, X Y; Guo, R M; Wang, Y Z; Wang, W S; He, P; Lin, H B; Shen, J	2020	Discriminative pattern of reduced cerebral blood flow in Parkinson's disease and Parkinsonism-Plus syndrome: an ASL-MRI study	0	0								BMC MEDICAL IMAGING	20	1															10.1186/s12880-020-00479-y	2020	2020-01-01				BMC MEDICAL IMAGING	1471-2342
231	Unavailable study	Journal Article	Tosun, D; Schuff, N; Jagust, W; Weiner, M W	2016	Discriminative Power of Arterial Spin Labeling Magnetic Resonance Imaging and 18F-Fluorodeoxyglucose Positron Emission Tomography Changes for Amyloid-β-Positive Subjects in the Alzheimer's Disease Continuum	0	0	http://www.ncbi.nlm.nih.gov/entrez/query.fcgi?cmd=Retrieve&db=pubmed&dopt=Abstract&list_uids=26560336&query_hl=1							Neurodegener Dis	16	1-2			87-94						Neuro-degenerative diseases						10.1159/000439257	2016	2016-01-20	Journal Article				1660-2862 (Electronic); 1660-2854 (Linking)	? 2015 S. Karger AG, Basel.			26560336
232	Unavailable study	Journal Article	Tosun, D; Schuff, N; Jagust, W; Weiner, M W	2016	Discriminative power of arterial spin labeling magnetic resonance imaging and 18F-fluorodeoxyglucose positron emission tomography changes for amyloid-β-positive subjects in the Alzheimer's disease continuum	0	0	https://www.embase.com/search/results?subaction=viewrecord&id=L608376970&from=export http://dx.doi.org/10.1159/000439257							Neurodegenerative Diseases	16	1-2			87-94												10.1159/000439257	2016	2016-01-01				Neurodegenerative Dis.	1660-2862										amyloid beta protein; fluorodeoxyglucose f 18; glucose; aged; Alzheimer disease; brain blood flow; brain perfusion; conference paper; controlled study; female; glucose metabolism; human; major clinical study; male; metabolic rate; mild cognitive impairment; neurovascular coupling; nuclear magnetic resonance imaging; positron emission tomography; posterior cingulate; precuneus; priority journal; s…
233	Unavailable study	Journal Article	Zheng, W; Cui, B; Han, Y; Song, H; Li, K; He, Y; Wang, Z	2019	Disrupted Regional Cerebral Blood Flow, Functional Activity and Connectivity in Alzheimer's Disease: A Combined ASL Perfusion and Resting State fMRI Study	0	0	http://www.ncbi.nlm.nih.gov/entrez/query.fcgi?cmd=Retrieve&db=pubmed&dopt=Abstract&list_uids=31396033&query_hl=1							Front Neurosci	13				738						Frontiers in neuroscience						10.3389/fnins.2019.00738	2019	2019-01-20	Journal Article				1662-4548 (Print); 1662-453X (Electronic); 1662-453X (Linking)				31396033						Alzheimer’s disease; amplitude low frequency fluctuation; arterial spin labeling; functional connectivity; regional cerebral blood flow; resting state fMRI
234	Unavailable study	Journal Article	Hu, W T; Wang, Z; Lee, VMY; Trojanowski, J Q; Detre, J A; Grossman, M	2010	Distinct cerebral perfusion patterns in FTLD and AD	0	0								NEUROLOGY	75	10			881-888												10.1212/WNL.0b013e3181f11e35	2010	2010-01-01				NEUROLOGY	0028-3878
235	Unavailable study	Journal Article	Binnewijzend, MAA; Kuijer, JPA; van der Flier, W M; Benedictus, M R; M Ller, C M; Pijnenburg, YAL; Lemstra, A W; Prins, N D; Wattjes, M P; van Berckel, BNM; Scheltens, P; Barkhof, F	2014	Distinct perfusion patterns in Alzheimer's disease, frontotemporal dementia and dementia with Lewy bodies	0	0								EUROPEAN RADIOLOGY	24	9			2326-2333												10.1007/s00330-014-3172-3	2014	2014-01-01				EUROPEAN RADIOLOGY	0938-7994
236	Unavailable study	Journal Article	Wang, H; Liu, X; Song, L J; Yang, W B; Li, M A; Chen, Q; Lv, H; Zhao, P F; Yang, Z H; Liu, W H; Wang, Z C	2023	Dysfunctional Coupling of Cerebral Blood Flow and Susceptibility Value in the Bilateral Hippocampus is Associated with Cognitive Decline in Nondialysis Patients with CKD	0	0								JOURNAL OF THE AMERICAN SOCIETY OF NEPHROLOGY	34	9			1574-1588												10.1681/ASN.0000000000000185	2023	2023-01-01				JOURNAL OF THE AMERICAN SOCIETY OF NEPHROLOGY	1046-6673
237	Unavailable study	Journal Article	Ciarambino, T; Sansone, G; Para, O; Giordano, M	2021	Dysphagia: What we know? a minireview	0	0	https://www.embase.com/search/results?subaction=viewrecord&id=L2014031202&from=export http://dx.doi.org/10.36150/2499-6564-N241							Journal of Gerontology and Geriatrics	69	3			188-194												10.36150/2499-6564-N241	2021	2021-01-01				J. Gerontology Geriatrics	2499-6564										gastrointestinal intubation tube; diazepam; glucagon; glyceryl trinitrate; metoclopramide; nifedipine; scopolamine butyl bromide; Alzheimer disease; Barrett esophagus; body position; carotid endarterectomy; cerebrovascular accident; dehydration; dementia; dysphagia; eosinophilic esophagitis; esophagus achalasia; esophagus function disorder; food regurgitation; gastroesophageal reflux; gastrointes…
238	Unavailable study	Journal Article	McDade, E; Kim, A; James, J; Minhas, D; Ikonomovic, S; Lopez, O; Snitz, B; Price, J; Becker, J; Mathis, C; Klunk, W	2014	Early striatal perfusion deficits in autosomal dominant Alzheimer disease detected with arterial spin labeled MRI	0	0	https://www.embase.com/search/results?subaction=viewrecord&id=L71468852&from=export							Neurology	82	10																2014	2014-01-01				Neurology	0028-3878										amyloid; marker; Alzheimer disease; autosomal dominant inheritance; perfusion; neurology; nuclear magnetic resonance imaging; laryngeal mask; human; mutation; vascular disease; corpus striatum; Student t test; brain; mild cognitive impairment; aged; physical disease by body function; prevalence; blood flow; population; executive function; risk
239	Unavailable study	Journal Article	Zaharchuk, G; Fan, A; Gulaka, P; Guo, J; Poston, K; Greicius, M; Sha, S; Vasanawala, M; Zeineh, M	2017	Early uptake Amyloid PET imaging correlates strongly with cerebral blood flow based on arterial spin labeling MRI: A simultaneous PET/MRI study	0	0	https://www.embase.com/search/results?subaction=viewrecord&id=L618811931&from=export http://dx.doi.org/10.1177/0271678X17695989							Journal of Cerebral Blood Flow and Metabolism	37	1			224-225												10.1177/0271678X17695989	2017	2017-01-01				J. Cereb. Blood Flow Metab.	1559-7016										biological marker; florbetaben; aged; Alzheimer disease; arterial spin labeling; brain blood flow; clinical article; controlled study; diagnosis; DNA polymorphism; female; Germany; glucose metabolism; human; male; monitoring; Parkinson disease; positron emission tomography
240	Unavailable study	Journal Article	Du, X; Gao, Y; Liu, S; Zhang, J Y; Basnet, D; Yang, J J; Liu, J H; Deng, Y J; Hu, J Y; Wang, P J; Liu, J H	2021	Early Warning Value of ASL-MRI to Estimate Premorbid Variations in Patients With Early Postoperative Cognitive Dysfunctions	0	0								FRONTIERS IN AGING NEUROSCIENCE	13																10.3389/fnagi.2021.670332	2021	2021-01-01				FRONTIERS IN AGING NEUROSCIENCE	1663-4365
241	Unavailable study	Journal Article	Lee, T H; Huang, K L; Chang, T Y; Ho, M Y; Wey, S P; Hsieh, C J; Yen, T C; Lin, K J; Hsiao, I T	2017	Early-phase 18F-AV-45 PET Imaging can Detect Crossed Cerebellar Diaschisis Following Carotid Artery Stenosis and Cerebral Hypoperfusion	0	0								CURRENT NEUROVASCULAR RESEARCH	14	3			258-265												10.2174/1567202614666170621102101	2017	2017-01-01				CURRENT NEUROVASCULAR RESEARCH	1567-2026
242	Unavailable study	Journal Article	Steketee, R M; Bron, E E; Meijboom, R; Houston, G C; Klein, S; Mutsaerts, H J; Mendez, Orellana CP; de Jong, F J; van Swieten, J C; van der Lugt, A; Smits, M	2016	Early-stage differentiation between presenile Alzheimer's disease and frontotemporal dementia using arterial spin labeling MRI	0	0	http://www.ncbi.nlm.nih.gov/entrez/query.fcgi?cmd=Retrieve&db=pubmed&dopt=Abstract&list_uids=26024845&query_hl=1							Eur Radiol	26	1			244-53						European radiology						10.1007/s00330-015-3789-x	2016 Jan	2016-01-01	Journal Article; Research Support, Non-U.S. Gov't				1432-1084 (Electronic); 0938-7994 (Print); 0938-7994 (Linking)				26024845						Alzheimer’s disease; Arterial spin labeling MRI; Frontotemporal dementia; Sensitivity; Specificity
243	Unavailable study	Journal Article	Zhu, W Q; Gao, Z W; Li, H; Huang, Z; Li, X H; Wang, H B; Wu, X Q; Tian, Y H; Zhou, S S; Li, X S; Yu, Y Q	2023	Education reduces cognitive dysfunction in Alzheimer's disease by changing regional cerebral perfusion: An in-vivo arterial spin labeling study	0	0								NEUROLOGICAL SCIENCES	44	7			2349-2361												10.1007/s10072-023-06696-x	2023	2023-01-01				NEUROLOGICAL SCIENCES	1590-1874
244	Unavailable study	Journal Article	Martorana, A; Motta, C; Koch, G; Massaia, M; Mondino, S; Raniero, I; Vacca, A; Di Lorenzo, F; Cavallo, G; Oddenino, E; Pavanelli, E; Maniscalco, M; Montano, V; Mastropietro, A; Bellia, N C; Ciravegna, E; La Rocca, M; Vitale, E; Lorico, F; Zacchettin, B; Scalise, A; Codemo, A; Gabelli, C; Spano, M; Poli, S; Panuccio, D; Bruno, P; Alfieri, P; Ruggiero, R; Cursi, F; Levi Della Vida, G	2018	Effect of homotaurine in patients with cognitive impairment: Results from an Italian observational retrospective study	0	0	https://www.embase.com/search/results?subaction=viewrecord&id=L621567312&from=export							Journal of Gerontology and Geriatrics	66	1			15-20													2018	2018-01-01				J. Gerontology Geriatrics	2499-6564										homotaurine; adult; aged; Alzheimer disease; article; drug efficacy; drug response; female; human; Italy; major clinical study; male; middle aged; mild cognitive impairment; Mini Mental State Examination; Monte Carlo method; multiinfarct dementia; observational study; Parkinson disease; retrospective study; scoring system; very elderly
245	Unavailable study	Journal Article	Tsakiridis, K; Zarogoulidis, P; Vretzkakis, G; Mikroulis, D; Mpakas, A; Kesisis, G; Arikas, S; Kolettas, A; Moschos, G; Katsikogiannis, N; Et, Al.	2014	Effect of lornoxicam in lung inflammatory response syndrome after operations for cardiac surgery with cardiopulmonary bypass	0	0	https://www.cochranelibrary.com/central/doi/10.1002/central/CN-01051318/full								6	SUPPL1			S7‐S20												10.3978/j.issn.2072-1439.2013.12.30	2014	2014-01-01															*inflammation/dt [Drug Therapy]; *lornoxicam/an [Drug Analysis]; *lornoxicam/ct [Clinical Trial]; *lornoxicam/dt [Drug Therapy]; *lornoxicam/iv [Intravenous Drug Administration]; *lornoxicam/pd [Pharmacology]; *lung inflammatory response syndrome/dt [Drug Therapy]; Aged; Alveolar arterial oxygen difference; Anesthesia induction; Article; Cardiopulmonary bypass; Clinical article; Clinical trial; C…
246	Unavailable study	Journal Article	Hu, Y; Lv, F J; Li, Q; Liu, R B	2020	Effect of post-labeling delay on regional cerebral blood flow in arterial spin-labeling MR imaging	0	0								MEDICINE	99	27															10.1097/MD.0000000000020463	2020	2020-01-01				MEDICINE	0025-7974
247	Unavailable study	Journal Article	Austin, B P; Nair, V A; Meier, T B; Xu, G F; Rowley, H A; Carlsson, C M; Johnson, S C; Prabhakaran, V	2011	Effects of Hypoperfusion in Alzheimer's Disease	0	0								JOURNAL OF ALZHEIMERS DISEASE	26				123-133												10.3233/JAD-2011-0010	2011	2011-01-01				JOURNAL OF ALZHEIMERS DISEASE	1387-2877
248	Unavailable study	Journal Article	Marcolini, S; Frentz, I; Sanchez-Catasus, C A; Mondragon, J D; Feltes, P K; van der Hoorn, A; Borra, RJH; Ikram, M A; Dierckx, RAJO; De Deyn, P P	2022	Effects of interventions on cerebral perfusion in the Alzheimer's disease spectrum: A systematic review	0	0	http://www.ncbi.nlm.nih.gov/entrez/query.fcgi?cmd=Retrieve&db=pubmed&dopt=Abstract&list_uids=35671869&query_hl=1							Ageing Res Rev	79				101661						Ageing research reviews						10.1016/j.arr.2022.101661	2022 Aug	2022-08-01	Journal Article; Research Support, Non-U.S. Gov't; Review; Systematic Review				1872-9649 (Electronic); 1568-1637 (Linking)	Copyright ? 2022 The Authors. Published by Elsevier B.V. All rights reserved.			35671869						Cerebral Hemodynamics; Cognitive Dysfunction; Randomized Controlled Trial; Therapeutics
249	Unavailable study	Journal Article	Koenig, A M; Mechanic-Hamilton, D; Xie, S X; Combs, M F; Cappola, A R; Xie, L; Detre, J A; Wolk, D A; Arnold, S E	2017	Effects of the Insulin Sensitizer Metformin in Alzheimer Disease: Pilot Data From a Randomized Placebo-controlled Crossover Study	0	0	https://www.embase.com/search/results?subaction=viewrecord&id=L616391932&from=export http://dx.doi.org/10.1097/WAD.0000000000000202							Alzheimer Disease and Associated Disorders	31	2			107-113												10.1097/WAD.0000000000000202	2017	2017-01-01				Alzheimer Dis. Assoc. Disord.	0893-0341										NCT01965756; biological marker; lactic acid; metformin; placebo; adult; aged; Alzheimer disease; anorexia; arterial spin labeling; article; attention; body mass; cerebrospinal fluid; clinical article; concentration at steady-state; controlled study; crossover procedure; diarrhea; double blind procedure; drug blood level; drug dose titration; executive function; functional magnetic resonance imagi…
250	Unavailable study	Journal Article	Koenig, A M	2016	Effects of the insulin sensitizer metformin on Alzheimer's disease biomarkers: Results of a brief crossover pilot study	0	0	https://www.embase.com/search/results?subaction=viewrecord&id=L613187380&from=export							Alzheimer's and Dementia	12	7			P413													2016	2016-01-01				Alzheimer's Dementia	1552--5260										arginine; asparagine; biological marker; citrulline; endogenous compound; insulin; insulin sensitizing agent; metformin; placebo; spin label; adult; aged; Alzheimer disease; artery; attention; blood brain barrier; brain blood flow; clinical article; clinical trial; controlled clinical trial; controlled study; crossover procedure; diabetes mellitus; diagnosis; executive function; functional neuroi…
251	Unavailable study	Journal Article	Dallmeier, J D; Meysami, S; Merrill, D A; Raji, C A	2019	Emerging advances of in vivo detection of chronic traumatic encephalopathy and traumatic brain injury	0	0								BRITISH JOURNAL OF RADIOLOGY	92	1101															10.1259/bjr.20180925	2019	2019-01-01				BRITISH JOURNAL OF RADIOLOGY	0007-1285
252	Unavailable study	Journal Article	De Lucia, N; Milan, G; Conson, M; Grossi, D; Trojano, L	2019	Enactment effect in patients with Alzheimer's disease	0	0	https://www.embase.com/search/results?subaction=viewrecord&id=L628769655&from=export http://dx.doi.org/10.1080/13803395.2019.1642306							Journal of clinical and experimental neuropsychology	41	9			965-973												10.1080/13803395.2019.1642306	2019	2019-01-01				J Clin Exp Neuropsychol	1744-411X										aged; Alzheimer disease; association; cognition; cognitive defect; executive function; female; human; male; memory; middle aged; neuropsychological assessment; psychology; recall
253	Unavailable study	Journal Article	Shirzadi, Z; Stefanovic, B; Chappell, M A; Ramirez, J; Schwindt, G; Masellis, M; Black, S E; MacIntosh, B J	2018	Enhancement of automated blood flow estimates (ENABLE) from arterial spin-labeled MRI	0	0								JOURNAL OF MAGNETIC RESONANCE IMAGING	47	3			647-655												10.1002/jmri.25807	2018	2018-01-01				JOURNAL OF MAGNETIC RESONANCE IMAGING	1053-1807
254	Unavailable study	Journal Article	Gobbato, R; Paci, C; Sanguigni, S; Carboni, T; Curatola, L	2002	Epidemiologic study of dementia: Two years San Benedetto del Tronto experience	0	0	https://www.embase.com/search/results?subaction=viewrecord&id=L36055078&from=export							Rivista di Neurobiologia	48	4			231-234													2002	2002-01-01				Riv. Neurobiol.Studio epidemiologico della demenza: L'Esperienza di due anni della unit¡§¡è di neurologia di San Benedetto del Tronto	0035-6336										Alzheimer disease; article; computer assisted tomography; dementia; human; Lewy body; multiinfarct dementia; neurologic examination; neuropsychology; neuroradiology; nuclear magnetic resonance imaging; Parkinson disease; progressive supranuclear palsy; pseudodementia; single photon emission computed tomography
255	Unavailable study	Journal Article	Gamboz, N; De Vito, S; Brandimonte, M A; Pappalardo, S; Galeone, F; Iavarone, A; Sala, S D	2010	Episodic future thinking in amnesic mild cognitive impairment	0	0	https://www.embase.com/search/results?subaction=viewrecord&id=L50899423&from=export http://dx.doi.org/10.1016/j.neuropsychologia.2010.03.030							Neuropsychologia	48	7			2091-2097												10.1016/j.neuropsychologia.2010.03.030	2010	2010-01-01				Neuropsychologia	0028-3932										adult; aged; Alzheimer disease; amnesia; article; autobiographical memory; brain dysfunction; clinical article; controlled study; episodic memory; hippocampus; human; imagination; memory; mild cognitive impairment; neuroimaging; risk factor; semantic memory; temporal lobe; thinking
256	Unavailable study	Journal Article	Mersov, A M; Crane, D E; Chappell, M A; Black, S E; MacIntosh, B J	2015	Estimating the sample size required to detect an arterial spin labelling magnetic resonance imaging perfusion abnormality in voxel-wise group analyses	0	0								JOURNAL OF NEUROSCIENCE METHODS	245				169-177												10.1016/j.jneumeth.2015.02.017	2015	2015-01-01				JOURNAL OF NEUROSCIENCE METHODS	0165-0270
257	Unavailable study	Journal Article	Andre, J B; Oztek, M A; Anzai, Y; Wilson, G J; Mossa-Basha, M; Hippe, D S; Hoff, M N; Cross, D J; Minoshima, S	2023	Evaluation of 3-dimensional stereotactic surface projection rendering of arterial spin labeling data in a clinical cohort	0	0								JOURNAL OF NEUROIMAGING																	10.1111/jon.13153	2023	2023-01-01				JOURNAL OF NEUROIMAGING	1051-2284
258	Unavailable study	Journal Article	Damen, F C; Tain, R W; Thomas, R; Li, W; Tai, L; Cai, K	2020	Evaluation of B(0)-correction of relative CBF maps using tagging distance dependent Z-spectrum (TADDZ)	0	0	http://www.ncbi.nlm.nih.gov/entrez/query.fcgi?cmd=Retrieve&db=pubmed&dopt=Abstract&list_uids=31669538&query_hl=1							Magn Reson Imaging	65				83-89						Magnetic resonance imaging						10.1016/j.mri.2019.10.002	2020 Jan	2020-01-01	Journal Article; Research Support, N.I.H., Extramural; Research Support, Non-U.S. Gov't				1873-5894 (Electronic); 0730-725X (Print); 0730-725X (Linking)	Published by Elsevier Inc.			31669538						Alzheimer's disease (AD); Arterial spin labeling (ASL); B(0) inhomogeneity; Cerebral blood flow (CBF); Z-spectrum
259	Unavailable study	Journal Article	Damen, F C; Tain, R W; Thomas, R; Li, W; Tai, L; Cai, K	2020	Evaluation of B0-correction of relative CBF maps using tagging distance dependent Z-spectrum (TADDZ)	0	0	https://www.embase.com/search/results?subaction=viewrecord&id=L2003603721&from=export http://dx.doi.org/10.1016/j.mri.2019.10.002							Magnetic Resonance Imaging	65				83-89												10.1016/j.mri.2019.10.002	2020	2020-01-01				Magn. Reson. Imaging	1873-5894										Alzheimer disease; animal experiment; animal model; animal tissue; APOE gene; arterial spin labeling; article; artifact reduction; brain blood flow; controlled study; gene; genotype; image artifact; male; mouse; nonhuman; priority journal
260	Unavailable study	Journal Article	Jann, K; Shao, X; Ma, S J; Cen, S Y; D'Orazio, L; Barisano, G; Yan, L; Casey, M; Lamas, J; Staffaroni, A M; Kramer, J H; Ringman, J M; Wang, DJJ	2021	Evaluation of Cerebral Blood Flow Measured by 3D PCASL as Biomarker of Vascular Cognitive Impairment and Dementia (VCID) in a Cohort of Elderly Latinx Subjects at Risk of Small Vessel Disease	0	0	http://www.ncbi.nlm.nih.gov/entrez/query.fcgi?cmd=Retrieve&db=pubmed&dopt=Abstract&list_uids=33584191&query_hl=1							Front Neurosci	15				627627						Frontiers in neuroscience						10.3389/fnins.2021.627627	2021	2021-01-20	Journal Article				1662-4548 (Print); 1662-453X (Electronic); 1662-453X (Linking)	Copyright ? 2021 Jann, Shao, Ma, Cen, D’Orazio, Barisano, Yan, Casey, Lamas, Staffaroni, Kramer, Ringman and Wang.			33584191						arterial spin labeling; cerebral blood flow; cerebral small vessel disease; item response theory; vascular cognitive impairment and dementia; white matter hyperintensity
261	Unavailable study	Journal Article	Jann, K; Shao, X F; Ma, S J; Cen, S Y; D'Orazio, L; Barisano, G; Yan, L R; Casey, M; Lamas, J; Staffaroni, A M; Kramer, J H; Ringman, J M; Wang, DJJ	2021	Evaluation of Cerebral Blood Flow Measured by 3D PCASL as Biomarker of Vascular Cognitive Impairment and Dementia (VCID) in a Cohort of Elderly Latinx Subjects at Risk of Small Vessel Disease	0	0								FRONTIERS IN NEUROSCIENCE	15																10.3389/fnins.2021.627627	2021	2021-01-01				FRONTIERS IN NEUROSCIENCE	1662-453X
262	Unavailable study	Journal Article	Yang, A C; Zhuang, H W; Du, L; Liu, B; Lv, K; Luan, J X; Hu, P P; Chen, F; Wu, K; Shu, N; Shmuel, A; Ma, G L; Wang, Y	2023	Evaluation of whole-brain oxygen metabolism in Alzheimer's disease using QSM and quantitative BOLD	0	0								NEUROIMAGE	282																10.1016/j.neuroimage.2023.120381	2023	2023-01-01				NEUROIMAGE	1053-8119
263	Unavailable study	Journal Article	Rogaeva, E; Premkumar, S; Song, Y; Sorbi, S; Brindle, N; Paterson, A; Duara, R; Levesque, G; Yu, G; Nishimura, M; Ikeda, M; O'Toole, C; Kawarai, T; Jorge, R; Vilarino, D; Bruni, A C; Farrer, L A; St. George-Hyslop, P H	1998	Evidence for an Alzheimer disease susceptibility locus on chromosome 12 and for further locus heterogeneity	0	0	https://www.embase.com/search/results?subaction=viewrecord&id=L28502637&from=export http://dx.doi.org/10.1001/jama.280.7.614							JAMA	280	7			614-618												10.1001/jama.280.7.614	1998	1998-01-01				J. Am. Med. Assoc.	0098-7484										allele; Alzheimer disease; article; chromosomal localization; chromosome 12; chromosome marker; DNA determination; familial disease; genetic analysis; genetic heterogeneity; genetic linkage; genetic risk; genetic susceptibility; human; human cell; multigene family; priority journal
264	Unavailable study	Journal Article	Fu, J; Juttukonda, M; Salvatore, A; Izquierdo-Garcia, D; Catana, C; Lois, C; Ranasinghe, A; Garimella, A; Sari, H; Guehl, N; Normandin, M; El Fakhri, G; Dickerson, B; Johnson, K; Price, J	2022	Examining perfusion indices of [18F]MK- 6240, [15O]water and ASL and relationship with tau uptake with PET/MRI	0	0	https://www.embase.com/search/results?subaction=viewrecord&id=L638557266&from=export http://dx.doi.org/10.1177/0271678X221096356							Journal of Cerebral Blood Flow and Metabolism	42	1			18-19												10.1177/0271678X221096356	2022	2022-01-01				J. Cereb. Blood Flow Metab.	1559-7016										water; aged; Alzheimer disease; arterial spin labeling; brain blood flow; carotid artery; case report; clinical article; compartment model; conference abstract; female; genetic susceptibility; gray matter; human; male; nuclear magnetic resonance imaging; perfusion index; PET-MRI scanner; standardized uptake value ratio; volume of distribution ratio
265	Unavailable study	Journal Article	Mutsaerts, HJMM; Petr, J; Groot, P; Vandemaele, P; Ingala, S; Robertson, A D; V Clave, L; Groote, I; Kuijf, H; Zelaya, F; O'Daly, O; Hilal, S; Wink, A M; Kant, I; Caan, MWA; Morgan, C; de Bresser, J; Lysvik, E; Schrantee, A; Bjornebekk, A; Clement, P; Shirzadi, Z; Kuijer, JPA; Wottschel, V; Anazodo, U C; Pajkrt, D; Richard, E; Bokkers, RPH; Reneman, L; Masellis, M; G Nther, M; MacIntosh, B J; Ach…	2020	EXploreASL: An image processing pipeline for multi-center ASL perfusion MRI studies	0	0								NEUROIMAGE	219																10.1016/j.neuroimage.2020.117031	2020	2020-01-01				NEUROIMAGE	1053-8119
266	Unavailable study	Journal Article	Moriarty, P; Gorby, L; Salat, D; Burns, J; Moreno, T; Helfgott, J	2021	External counterpulsation (renew? NCP-5 device) for the treatment of mci due to alzheimer's disease or mild dementia of the alzheimer's type: A pivotal trial	0	0	https://www.embase.com/search/results?subaction=viewrecord&id=L636561265&from=export http://dx.doi.org/10.14283/jpad.2021.58							Journal of Prevention of Alzheimer's Disease	8	SUPPL 1			S163-S164												10.14283/jpad.2021.58	2021	2021-01-01				J. Prev. Alzheimer's Dis.	2426-0266										adult; aged; aggression; agitation; Alzheimer disease; angina pectoris; arterial spin labeling; brain blood flow; cardiovascular risk; cardiovascular system; comparative effectiveness; conference abstract; controlled study; counterpulsation; diabetes mellitus; drug safety; drug withdrawal; Europe; exploratory research; female; hippocampus; human; insula; laboratory test; lesion volume; major clin…
267	Unavailable study	Journal Article	Esquevin, A; Ferre, J; Belliard, S; Corouge, I; Merck, C; Barillot, C; Bannier, E; Gauvrit, J; Le Jeune, F	2012	Fluorodeoxyglucose-positron emission tomography in semantic dementia and correlation with arterial spin labeling magnetic resonance imaging	0	0	https://www.embase.com/search/results?subaction=viewrecord&id=L70977279&from=export http://dx.doi.org/10.1007/s00259-012-2221-x							European Journal of Nuclear Medicine and Molecular Imaging	39				S218												10.1007/s00259-012-2221-x	2012	2012-01-01				Eur. J. Nucl. Med. Mol. Imaging	1619-7070										fluorodeoxyglucose; positron emission tomography; semantic dementia; spin labeling; nuclear magnetic resonance imaging; nuclear medicine; human; patient; imaging; metabolism; perfusion; diagnosis; brain blood flow; frontotemporal dementia; temporal lobe; dementia; atrophy; female; population; right hemisphere; left hemisphere; brain; attenuation; qualitative analysis; health care; imaging system;…
268	Unavailable study	Journal Article	Li, K L; Zhu, X P; Hylton, N; Jahng, G H; Weiner, M W; Schuff, N	2005	Four-phase single-capillary in arterial spin labeling stepwise model for kinetics MRI	0	0								MAGNETIC RESONANCE IN MEDICINE	53	3			511-518												10.1002/mrm.20390	2005	2005-01-01				MAGNETIC RESONANCE IN MEDICINE	0740-3194
269	Unavailable study	Journal Article	Glodzik, L; Rusinek, H; Brys, M; Tsui, W H; Switalski, R; Mosconi, L; Mistur, R; Pirraglia, E; de Santi, S; Li, Y; Goldowsky, A; de Leon, M J	2011	Framingham cardiovascular risk profile correlates with impaired hippocampal and cortical vasoreactivity to hypercapnia	0	0								JOURNAL OF CEREBRAL BLOOD FLOW AND METABOLISM	31	2			671-679												10.1038/jcbfm.2010.145	2011	2011-01-01				JOURNAL OF CEREBRAL BLOOD FLOW AND METABOLISM	0271-678X
270	Unavailable study	Journal Article	Kowalski, J; Gaviria, M; Horowitz, S	2011	From clinical research to clinical practice: Neuroimaging in dementia	0	0	https://www.embase.com/search/results?subaction=viewrecord&id=L70920540&from=export							Journal of Neuropsychiatry and Clinical Neurosciences	23	2			11-12													2011	2011-01-01				J. Neuropsychiatry Clin. Neurosci.	0895-0172										ligand; Pittsburgh compound B; clinical practice; neuroimaging; dementia; clinical research; imaging; diagnosis; human; insurance; cognitive defect; multiinfarct dementia; amyloid plaque; hippocampus; temporal lobe; hope; positron emission tomography; metabolism; Medline; hospital patient; blood flow; spin labeling; vascular disease; patient; plant leaf; nuclear magnetic resonance imaging; Food a…
271	Unavailable study	Journal Article	Harel, N; Ugurbil, K; Uludag, K; Yacoub, E	2006	Frontiers of brain mapping using MRI	0	0								JOURNAL OF MAGNETIC RESONANCE IMAGING	23	6			945-957												10.1002/jmri.20576	2006	2006-01-01				JOURNAL OF MAGNETIC RESONANCE IMAGING	1053-1807
272	Unavailable study	Journal Article	Ferrari, R; Hernandez, D G; Nalls, M A; Rohrer, J D; Ramasamy, A; Kwok, J B J; Dobson-Stone, C; Brooks William S., Brooks; Schofield, P R; Halliday, G M; Hodges, J R; Piguet, O; Bartley, L; Thompson, E; Haan, E; Hern Ndez, I; Ruiz, A; Boada, M; Borroni, B; Padovani, A; Cruchaga, C; Cairns, N J; Benussi, L; Binetti, G; Ghidoni, R; Forloni, G; Galimberti, D; Fenoglio, C; Serpente, M; Scarpini, E; C…	2014	Frontotemporal dementia and its subtypes: A genome-wide association study	0	0	https://www.embase.com/search/results?subaction=viewrecord&id=L373330076&from=export http://dx.doi.org/10.1016/S1474-4422(14)70065-1							The Lancet Neurology	13	7			686-699												10.1016/S1474-4422(14)70065-1	2014	2014-01-01				Lancet Neurol.	1474-4465										adult; aged; article; controlled study; female; frontotemporal dementia; gene mutation; gene replication; genetic association; genetic heterogeneity; genetic risk; histone methylation; human; major clinical study; male; motor neuron disease; priority journal; progressive nonfluent aphasia; quantitative trait locus; semantic dementia; single nucleotide polymorphism
273	Unavailable study	Journal Article	Janik, R; Chaudhary, S; Dorr, A; Scouten, A; Schwindt, G; Masellis, M; Stanis, G J; Black, S E; Stefanovic, B	2016	Functional hyperemia of the visual cortex in early stage alzheimer's disease	0	0	https://www.embase.com/search/results?subaction=viewrecord&id=L611615673&from=export http://dx.doi.org/10.1177/0271678X16639009							Journal of Cerebral Blood Flow and Metabolism	36				172-173												10.1177/0271678X16639009	2016	2016-01-01				J. Cereb. Blood Flow Metab.	1559-7016										cholinesterase inhibitor; Alzheimer disease; artery; atrophy; blood vessel injury; BOLD signal; brain blood flow; clinical article; controlled study; education; female; functional magnetic resonance imaging; gender; gray matter; human; hyperemia; male; mental deterioration; microvasculature; pathology; perfusion; quantitative study; spin labeling; striate cortex; visual stimulation; volunteer
274	Unavailable study	Journal Article	Carbonell, F; Charil, A; Reid, A; Zijdenbos, A; Evans, A; Bedell, B	2012	Functional network analysis of florbetapir-lowand florbetapir-high ADNI MCI subjects	0	0	https://www.embase.com/search/results?subaction=viewrecord&id=L70859282&from=export http://dx.doi.org/10.1016/j.jalz.2012.05.050							Alzheimer's and Dementia	8	4			P17												10.1016/j.jalz.2012.05.050	2012	2012-01-01				Alzheimer's Dementia	1552-5260										amyloid; fluorine 18; biological marker; fluorodeoxyglucose f 18; brain; imaging; nuclear magnetic resonance imaging; Alzheimer disease; pipeline; frontal lobe; amyloid plaque; glucose utilization; neuroimaging; mild cognitive impairment; perfusion weighted imaging; positron emission tomography
275	Unavailable study	Journal Article	Habib, M; Mak, E; Gabel, S; Su, L; Williams, G; Waldman, A; Wells, K; Ritchie, K; Ritchie, C; O'Brien, J T	2017	Functional neuroimaging findings in healthy middle-aged adults at risk of Alzheimer's disease	0	0								AGEING RESEARCH REVIEWS	36				88-104												10.1016/j.arr.2017.03.004	2017	2017-01-01				AGEING RESEARCH REVIEWS	1568-1637
276	Unavailable study	Journal Article	Bruni, A C; Conidi, M E; Bernardi, L	2014	Genetics in degenerative dementia: Current status and applicability	0	0	https://www.embase.com/search/results?subaction=viewrecord&id=L53128247&from=export http://dx.doi.org/10.1097/WAD.0000000000000046							Alzheimer Disease and Associated Disorders	28	3			199-205												10.1097/WAD.0000000000000046	2014	2014-01-01				Alzheimer Dis. Assoc. Disord.	0893-0341										Alzheimer disease; clinical practice; dementia; diffuse Lewy body disease; frontotemporal dementia; gene identification; gene mutation; genetic counseling; genetic risk; genetic screening; genetics; human; major gene; meta analysis (topic); molecular diagnosis; molecular genetics; molecular pathology; priority journal; review; risk assessment; risk factor; systematic review (topic)
277	Unavailable study	Journal Article	Ahmadi, K; Pereira, J B; Berron, D; Vogel, J; Ingala, S; Strandberg, O T; Janelidze, S; Barkhof, F; Pfeuffer, J; Knutsson, L; van Westen, D; Palmqvist, S; Mutsaerts, H J; Hansson, O	2023	Gray matter hypoperfusion is a late pathological event in the course of Alzheimer's disease	0	0	http://www.ncbi.nlm.nih.gov/entrez/query.fcgi?cmd=Retrieve&db=pubmed&dopt=Abstract&list_uids=36412244&query_hl=1							J Cereb Blood Flow Metab	43	4			565-580						Journal of cerebral blood flow and metabolism : official journal of the International Society of Cerebral Blood Flow and Metabolism						10.1177/0271678X221141139	2023 Apr	2023-04-01	Journal Article; Research Support, Non-U.S. Gov't				1559-7016 (Electronic); 0271-678X (Print); 0271-678X (Linking)				36412244						Alzheimer’s disease; arterial spin labeling; cerebral blood flow; neurodegeneration; tau
278	Unavailable study	Journal Article	Ahmadi, K; Pereira, J B; Berron, D; Vogel, J; Ingala, S; Strandberg, O T; Janelidze, S; Barkhof, F; Pfeuffer, J; Knutsson, L; van Westen, D; Palmqvist, S; Mutsaerts, H J M M; Hansson, O	2023	Gray matter hypoperfusion is a late pathological event in the course of Alzheimer’s disease	0	0	https://www.embase.com/search/results?subaction=viewrecord&id=L2020197061&from=export http://dx.doi.org/10.1177/0271678X221141139							Journal of Cerebral Blood Flow and Metabolism	43	4			565-580												10.1177/0271678X221141139	2023	2023-01-01				J. Cereb. Blood Flow Metab.	1559-7016										immunoassay analyzer; immunology test kit; Lumipulse; MAGNETOM; MRI scanner; PET scanner; radiofrequency coil; Simoa; amyloid beta protein; tau protein; Alzheimer disease; anterior cingulate; arterial spin labeling; arterial transit time; article; blood flow; brain blood flow; brain cortex; brain perfusion; brain size; cerebrospinal fluid; cognition; cognitive defect; controlled study; corpus cal…
279	Unavailable study	Journal Article	Nakhla, M Z; Bangen, K J; Schiehser, D M; Roesch, S; Zlatar, Z Z	2023	Greater subjective cognitive decline severity is associated with worse memory performance and lower entorhinal cerebral blood flow in healthy older adults	0	0	http://www.ncbi.nlm.nih.gov/entrez/query.fcgi?cmd=Retrieve&db=pubmed&dopt=Abstract&list_uids=36781410&query_hl=1							J Int Neuropsychol Soc					1-10						Journal of the International Neuropsychological Society : JINS						10.1017/S1355617723000115	2023 Feb 14	2023-02-14	Journal Article				1469-7661 (Electronic); 1355-6177 (Print); 1355-6177 (Linking)				36781410						arterial spin labeling MRI; cognitive aging; cognitive complaints; memory; memory complaints; neuropsychology
280	Unavailable study	Journal Article	Nakhla, M Z; Bangen, K J; Schiehser, D M; Roesch, S; Zlatar, Z Z	2023	Greater subjective cognitive decline severity is associated with worse memory performance and lower entorhinal cerebral blood flow in healthy older adults	0	0	https://www.embase.com/search/results?subaction=viewrecord&id=L640314195&from=export http://dx.doi.org/10.1017/S1355617723000115							Journal of the International Neuropsychological Society : JINS					1-10												10.1017/S1355617723000115	2023	2023-01-01				J Int Neuropsychol Soc	1469-7661										aged; Alzheimer disease; arterial spin labeling; article; brain blood flow; cardiovascular disease; cerebrovascular accident; cognition; cognitive aging; cognitive defect; community dwelling person; controlled study; demographics; disease burden; entorhinal cortex; exploratory research; high risk population; human; medial temporal lobe; memory; mood; neuropsychological assessment; neuropsychology…
281	Unavailable study	Journal Article	Kaneta, T; Katsuse, O; Hirano, T; Ogawa, M; Yoshida, K; Odawara, T; Hirayasu, Y; Inoue, T	2017	Head-to-Head Visual Comparison between Brain Perfusion SPECT and Arterial Spin-Labeling MRI with Different Postlabeling Delays in Alzheimer Disease	0	0								AMERICAN JOURNAL OF NEURORADIOLOGY	38	8			1562-1568												10.3174/ajnr.A5238	2017	2017-01-01				AMERICAN JOURNAL OF NEURORADIOLOGY	0195-6108
282	Unavailable study	Journal Article	Chaudhary, S; Scouten, A; Schwindt, G; Janik, R; Lee, W; Sled, J G; Black, S E; Stefanovic, B	2013	Hemodynamic effects of cholinesterase inhibition in mild Alzheimer's disease	0	0								JOURNAL OF MAGNETIC RESONANCE IMAGING	38	1			26-35												10.1002/jmri.23967	2013	2013-01-01				JOURNAL OF MAGNETIC RESONANCE IMAGING	1053-1807
283	Unavailable study	Journal Article	Bryant, A G; Manhard, M K; Salat, D H; Rosen, B R; Hyman, B T; Johnson, K A; Huang, S; Bennett, R E; Yen, Y F	2021	Heterogeneity of Tau Deposition and Microvascular Involvement in MCI and AD	0	0	https://www.embase.com/search/results?subaction=viewrecord&id=L2015677650&from=export http://dx.doi.org/10.2174/1567205018666211126113904							Current Alzheimer Research	18	9			711-720												10.2174/1567205018666211126113904	2021	2021-01-01				Curr. Alzheimer Res.	1875-5828										imaging software; MRI scanner; amyloid beta protein; flortaucipir; gadolinium; Pittsburgh compound B; tau protein; adult; aged; Alzheimer disease; amygdala; arterial spin labeling; article; brain blood flow; brain blood vessel; brain capillary; brain perfusion; clinical article; clinical dementia rating scale; cortical thickness (brain); diffuse Lewy body disease; entorhinal cortex; female; hemis…
284	Unavailable study	Journal Article	Bryant, A G; Manhard, M K; Salat, D H; Rosen, B R; Hyman, B T; Johnson, K A; Huang, S; Bennett, R E; Yen, Y F	2021	Heterogeneity of Tau Deposition and Microvascular Involvement in MCI and AD	0	0	http://www.ncbi.nlm.nih.gov/entrez/query.fcgi?cmd=Retrieve&db=pubmed&dopt=Abstract&list_uids=34825871&query_hl=1							Curr Alzheimer Res	18	9			711-720						Current Alzheimer research						10.2174/1567205018666211126113904	2021	2021-01-20	Journal Article; Research Support, Non-U.S. Gov't				1875-5828 (Electronic); 1567-2050 (Print); 1567-2050 (Linking)	Copyright? Bentham Science Publishers; For any queries, please email at epub@benthamscience.net.			34825871						Alzheimer's disease; cerebrovascular function.; dynamic susceptibility contrast magnetic resonance imaging; microvascular perfusion; multimodal neuroimaging; positron emission tomography; tau pathology
285	Unavailable study	Journal Article	Rane, S; Koh, N; Owen, J P; Grabowski, T J	2018	HIGH FRONTAL WHITE MATTER HYPERINTENSITY BURDEN IN INDIVIDUALS WITH MILD COGNITIVE IMPAIRMENT	0	0	https://www.embase.com/search/results?subaction=viewrecord&id=L2001204880&from=export http://dx.doi.org/10.1016/j.jalz.2018.06.412							Alzheimer's and Dementia	14	7			P457-P458												10.1016/j.jalz.2018.06.412	2018	2018-01-01				Alzheimer's Dementia	1552-5279										endogenous compound; protein c jun; aged; Alzheimer disease; brain blood flow; clinical article; conference abstract; consensus; controlled study; diagnosis; education; female; frontal lobe; geriatrics; human; information center; male; mask; mild cognitive impairment; Montreal cognitive assessment; neuropsychology; parietal lobe; perfusion weighted imaging; risk assessment; trail making test; whi…
286	Unavailable study	Journal Article	Jefferson, A L; Cambronero, F E; Liu, D; Moore, E E; Neal, J E; Terry, J G; Nair, S; Pechman, K R; Rane, S; Davis, L T; Gifford, K A; Hohman, T J; Bell, S P; Wang, T J; Beckman, J A; Carr, J J	2018	Higher Aortic Stiffness Is Related to Lower Cerebral Blood Flow and Preserved Cerebrovascular Reactivity in Older Adults	0	0	http://www.ncbi.nlm.nih.gov/entrez/query.fcgi?cmd=Retrieve&db=pubmed&dopt=Abstract&list_uids=30018169&query_hl=1							Circulation	138	18			1951-1962						Circulation						10.1161/CIRCULATIONAHA.118.032410	2018 Oct 30	2018-10-30	Journal Article; Research Support, N.I.H., Extramural; Research Support, Non-U.S. Gov't				1524-4539 (Electronic); 0009-7322 (Print); 0009-7322 (Linking)				30018169						Alzheimer’s disease; aging; apolipoproteins; arteries; magnetic resonance imaging; pulse wave analysis; risk factors
287	Unavailable study	Journal Article	Jefferson, A L; Cambronero, F E; Liu, D; Moore, E E; Neal, J E; Terry, J G; Nair, S; Pechman, K R; Rane, S; Davis, L T; Gifford, K A; Hohman, T J; Bell, S P; Wang, T J; Beckman, J A; Carr, J J	2018	Higher aortic stiffness is related to lower cerebral blood flow and preserved cerebrovascular reactivity in older adults	0	0	https://www.embase.com/search/results?subaction=viewrecord&id=L627082517&from=export http://dx.doi.org/10.1161/CIRCULATIONAHA.118.032410							Circulation	138	18			1951-1962												10.1161/CIRCULATIONAHA.118.032410	2018	2018-01-01				Circulation	1524-4539										1.5-T Avanto; 3-T Achieva; MRI scanner; apolipoprotein E4; aged; Alzheimer disease; arterial spin labeling; arterial stiffness; article; blood vessel reactivity; body mass; brain blood flow; brain ischemia; cardiovascular magnetic resonance; cerebrovascular accident; cognition; cognitive defect; cohort analysis; dementia; female; follow up; frontal lobe; functional neuroimaging; gene dosage; gene…
288	Unavailable study	Journal Article	Ferrarini, L; Van Lew, B; Reiber, J H C; Gandin, C; Galluzzo, L; Scafato, E; Frisoni, G B; Milles, J; Pievani, M; Farchi, G; Giampaoli, S; Mariotti, S; Gandin, C; Ghirini, S; Martire, S; Di Pasquale, L; Maggi, S; Crepaldi, G; Enzi, G; Gallina, P; Inzitari, D; Baldereschi, M; Di Carlo, A; Galluzzi, S; Gandolfo, C; Conti, M; Postacchini, D; Cruciani, G; Giuli, C; Capurso, A; Solfrizzi, V; Panza, F;…	2014	Hippocampal atrophy in people with memory deficits: Results from the population-based IPREA study	0	0	https://www.embase.com/search/results?subaction=viewrecord&id=L53009356&from=export http://dx.doi.org/10.1017/S1041610213002627							International Psychogeriatrics	26	7			1067-1081												10.1017/S1041610213002627	2014	2014-01-01				Int. Psychogeriatr.	1741-203X										biological marker; aged; amnesia; article; brain atrophy; controlled study; discriminant validity; female; hippocampus; human; major clinical study; male; memory; nuclear magnetic resonance imaging; predictive validity; very elderly
289	Unavailable study	Journal Article	Rusinek, H; Brys, M; Glodzik, L; Switalski, R; Tsui, W H; Haas, F; Mcgorty, K; Chen, Q; de Leon, M J	2011	Hippocampal Blood Flow in Normal Aging Measured With Arterial Spin Labeling at 3T	0	0								MAGNETIC RESONANCE IN MEDICINE	65	1			128-137												10.1002/mrm.22611	2011	2011-01-01				MAGNETIC RESONANCE IN MEDICINE	0740-3194
290	Unavailable study	Journal Article	Winder, N R; Henson, G D; Pike, M M; Walker, A E	2020	Hippocampal Perfusion in a Mouse Model of Greater Large Artery Stiffness and Alzheimer's Disease-Related Transgenes	0	0	https://www.embase.com/search/results?subaction=viewrecord&id=L637862117&from=export http://dx.doi.org/10.1096/fasebj.2020.34.s1.09867							FASEB Journal	34	SUPPL 1															10.1096/fasebj.2020.34.s1.09867	2020	2020-01-01				FASEB J.	1530-6860										amyloid beta protein; amyloid precursor protein; elastin; endogenous compound; presenilin 1; aging; Alzheimer disease; animal experiment; animal model; arterial spin labeling; arterial stiffness; brain perfusion; cognitive defect; conference abstract; controlled study; genotype; hippocampus; hypercapnia; imaging software; male; mouse; mouse model; nonhuman; nuclear magnetic resonance imaging; tra…
291	Unavailable study	Journal Article	Fabris, F; Molaschi, M; Aimonino, N; Ponzetto, M; Maero, B; Tibaldi, V; Nicola, E; Varetto, O; Barresi, O; Cavallero, M L; Boschis, D; Plastino, V; Vitale, R	2004	Home care for demented subjects: New models of care and home-care allowance	0	0						3rd Bologna International Meeting on Affective Behavior and Cognitive Disorders in the Elderly		ARCHIVES OF GERONTOLOGY AND GERIATRICS					155-162													2004	2004-01-01				ARCHIVES OF GERONTOLOGY AND GERIATRICS	0167-4943
292	Unavailable study	Generic	Tondo, G; Esposito, M; Dervenoulas, G; Wilson, H; Politis, M; Pagano, G	2019	Hybrid PET-MRI Applications in Movement Disorders	0	0	https://www.embase.com/search/results?subaction=viewrecord&id=L2001253588&from=export http://dx.doi.org/10.1016/bs.irn.2018.10.003							International Review of Neurobiology	144				211-257												10.1016/bs.irn.2018.10.003	2019	2019-01-01					2162-5514										PET-CT scanner; PET-MRI scanner; dopamine; fluorodeoxyglucose f 18; glucose; levodopa; raclopride c 11; Alzheimer disease; arterial spin labeling; brain depth stimulation; corticobasal degeneration; degenerative disease; diagnostic value; differential diagnosis; diffusion weighted imaging; dopamine release; drug response; dystonia; essential tremor; frontotemporal dementia; functional magnetic re…
293	Unavailable study	Journal Article	Hughes, T M; Lockhart, S N; Suerken, C K; Jung, Y; Whitlow, C T; Bateman, J R; Williams, B J; Espeland, M A; Sachs, B C; Williamson, J; Cleveland, M; Yang, M; Rogers, S; Hayden, K M; Baker, L D; Craft, S	2022	Hypertensive Aspects of Cardiometabolic Disorders Are Associated with Lower Brain Microstructure, Perfusion, and Cognition	0	0	http://www.ncbi.nlm.nih.gov/entrez/query.fcgi?cmd=Retrieve&db=pubmed&dopt=Abstract&list_uids=36314205&query_hl=1							J Alzheimers Dis	90	4			1589-1599						Journal of Alzheimer's disease : JAD						10.3233/JAD-220646	2022	2022-01-20	Journal Article; Research Support, N.I.H., Extramural				1875-8908 (Electronic); 1387-2877 (Print); 1387-2877 (Linking)				36314205						Brain; cognition; hyperglycemia; hypertension
294	Unavailable study	Journal Article	Hughes, T M; Lockhart, S N; Suerken, C K; Jung, Y; Whitlow, C T; Bateman, J R; Williams, B J; Espeland, M A; Sachs, B C; Williamson, J; Cleveland, M; Yang, M; Rogers, S; Hayden, K M; Baker, L D; Craft, S	2022	Hypertensive Aspects of Cardiometabolic Disorders Are Associated with Lower Brain Microstructure, Perfusion, and Cognition	0	0								JOURNAL OF ALZHEIMERS DISEASE	90	4			1589-1599												10.3233/JAD-220646	2022	2022-01-01				JOURNAL OF ALZHEIMERS DISEASE	1387-2877
295	Unavailable study	Journal Article	Camargo, A; Wang, Z	2023	Hypo- and hyper-perfusion in MCI and AD identified by different ASL MRI sequences	0	0	http://www.ncbi.nlm.nih.gov/entrez/query.fcgi?cmd=Retrieve&db=pubmed&dopt=Abstract&list_uids=36973476&query_hl=1							Brain Imaging Behav	17	3			306-319						Brain imaging and behavior						10.1007/s11682-023-00764-8	2023 Jun	2023-06-01	Journal Article				1931-7565 (Electronic); 1931-7557 (Print); 1931-7557 (Linking)	? 2023. The Author(s), under exclusive licence to Springer Science+Business Media, LLC, part of Springer Nature.			36973476						2D PASL; 3D PASL; 3D PCASL; Alzheimer’s disease; Cerebral blood flow
296	Unavailable study	Journal Article	Camargo, A; Wang, Z	2023	Hypo- and hyper-perfusion in MCI and AD identified by different ASL MRI sequences	0	0	https://www.embase.com/search/results?subaction=viewrecord&id=L2022253158&from=export http://dx.doi.org/10.1007/s11682-023-00764-8							Brain Imaging and Behavior	17	3			306-319												10.1007/s11682-023-00764-8	2023	2023-01-01				Brain Imaging Behav.	1931-7565										MRI scanner; aged; Alzheimer disease; amygdala; angular gyrus; anterior cingulate; arterial spin labeling; article; brain blood flow; brain perfusion; caudate nucleus; cerebellum; clinical assessment; controlled study; corpus striatum; demographics; disease severity; episodic memory; female; gray matter; hippocampus; human; inferior temporal gyrus; insula; lateral orbitofrontal cortex; major clin…
297	Unavailable study	Journal Article	"Du AT"; Jahng, G H; Hayasaka, S; Kramer, J H; Rosen, H J; Gorno-Tempini, M L; Rankin, K P; Miller, B L; Weiner, M W; Schuff, N	2006	Hypoperfusion in frontotemporal dementia and Alzheimer disease by arterial spin labeling MRI	0	0	http://www.ncbi.nlm.nih.gov/entrez/query.fcgi?cmd=Retrieve&db=pubmed&dopt=Abstract&list_uids=17030755&query_hl=1							Neurology	67	7			1215-20						Neurology						10.1212/01.wnl.0000238163.71349.78	2006 Oct 10	2006-10-10	Controlled Clinical Trial; Journal Article; Research Support, N.I.H., Extramural; Research Support, Non-U.S. Gov't; Research Support, U.S. Gov't, Non-P.H.S.				1526-632X (Electronic); 0028-3878 (Print); 0028-3878 (Linking)				17030755
298	Unavailable study	Journal Article	Castagna, A; Gareri, P; Lacava, R; Cotroneo, A M; Fabbo, A; Ruberto, C; Bruni, A C	2014	Hypovitaminosis D and Alzheimer's disease	0	0	https://www.embase.com/search/results?subaction=viewrecord&id=L71659121&from=export							European Geriatric Medicine	5				S47-S48													2014	2014-01-01				Eur. Geriatr. Med.	1878-7649										25 hydroxyvitamin D; fenticlor; vitamin D; geriatrics; vitamin deficiency; European Union; society; Alzheimer disease; human; patient; aged; blood level; dementia; cognitive defect; cognition; Mini Mental State Examination; systolic blood pressure; gender; pathogenesis; population; prevalence; diagnosis; outpatient department; intervention study; clinical observation; mental deterioration; antihy…
299	Unavailable study	Journal Article	Huang, W; Zeng, J; Wan, C Y; Ding, H J; Chen, G	2018	Image-based dementia disease diagnosis via deep low-resource pair-wise learning	0	0								MULTIMEDIA TOOLS AND APPLICATIONS	77	14			18763-18780												10.1007/s11042-017-4492-5	2018	2018-01-01				MULTIMEDIA TOOLS AND APPLICATIONS	1380-7501
300	Unavailable study	Journal Article	Meeter, L H; Kaat, L D; Rohrer, J D; van Swieten, J C	2017	Imaging and fluid biomarkers in frontotemporal dementia	0	0								NATURE REVIEWS NEUROLOGY	13	7			406-419												10.1038/nrneurol.2017.75	2017	2017-01-01				NATURE REVIEWS NEUROLOGY	1759-4758
301	Unavailable study	Journal Article	Lee, R L; Funk, K E	2023	Imaging blood–brain barrier disruption in neuroinflammation and Alzheimer’s disease	0	0	https://www.embase.com/search/results?subaction=viewrecord&id=L2022367899&from=export http://dx.doi.org/10.3389/fnagi.2023.1144036							Frontiers in Aging Neuroscience	15																10.3389/fnagi.2023.1144036	2023	2023-01-01				Front. Aging Neurosci.	1663-4365										aquaporin 4; endothelial leukocyte adhesion molecule 1; intercellular adhesion molecule 1; interleukin 1beta; interleukin 6; matrix metalloproteinase; PADGEM protein; tumor necrosis factor; Alzheimer disease; AQP 4 gene; arterial spin labeling; astrocyte; blood brain barrier; blood vessel wall; central nervous system; cerebrovascular disease; dynamic contrast-enhanced magnetic resonance imaging; …
302	Unavailable study	Journal Article	Lee, R L; Funk, K E	2023	Imaging blood-brain barrier disruption in neuroinflammation and Alzheimer's disease	0	0	http://www.ncbi.nlm.nih.gov/entrez/query.fcgi?cmd=Retrieve&db=pubmed&dopt=Abstract&list_uids=37009464&query_hl=1							Front Aging Neurosci	15				1144036						Frontiers in aging neuroscience						10.3389/fnagi.2023.1144036	2023	2023-01-20	Journal Article; Review				1663-4365 (Print); 1663-4365 (Electronic); 1663-4365 (Linking)	Copyright ? 2023 Lee and Funk.			37009464						aging; inflammation; magnetic resonance imaging; neurodegenerative diseases; neurovascular
303	Unavailable study	Journal Article	Lee, C; Lopez, O L; Becker, J T; Raji, C; Dai, W; Kuller, L H; Gach, H M	2009	Imaging cerebral blood flow in the cognitively normal aging brain with arterial spin labeling: implications for imaging of neurodegenerative disease	0	0	http://www.ncbi.nlm.nih.gov/entrez/query.fcgi?cmd=Retrieve&db=pubmed&dopt=Abstract&list_uids=19292827&query_hl=1							J Neuroimaging	19	4			344-52						Journal of neuroimaging : official journal of the American Society of Neuroimaging						10.1111/j.1552-6569.2008.00277.x	2009 Oct	2009-10-01	Journal Article; Research Support, N.I.H., Extramural				1552-6569 (Electronic); 1051-2284 (Print); 1051-2284 (Linking)				19292827
304	Unavailable study	Journal Article	Lee, C; Lopez, O L; Becker, J T; Raji, C; Dai, W Y; Kuller, L H; Gach, H M	2009	Imaging Cerebral Blood Flow in the Cognitively Normal Aging Brain with Arterial Spin Labeling: Implications for Imaging of Neurodegenerative Disease	0	0								JOURNAL OF NEUROIMAGING	19	4			344-352												10.1111/j.1552-6569.2008.00277.x	2009	2009-01-01				JOURNAL OF NEUROIMAGING	1051-2284
305	Unavailable study	Journal Article	O'Brien, J	2012	Imaging in lewy body dementia	0	0	https://www.embase.com/search/results?subaction=viewrecord&id=L70860275&from=export http://dx.doi.org/10.1016/j.jalz.2012.05.1118							Alzheimer's and Dementia	8	4			P420												10.1016/j.jalz.2012.05.1118	2012	2012-01-01				Alzheimer's Dementia	1552-5260										marker; diffuse Lewy body disease; imaging; disease course; human; white matter; nuclear magnetic resonance; diffusion; diagnosis; functional neuroimaging; temporal lobe; parameters; longitudinal study; fractional anisotropy; spin labeling; striate cortex; functional magnetic resonance imaging; atrophy; neurobiology; processing; Alzheimer disease
306	Unavailable study	Journal Article	Rucco, R; Vitale, C; Agosti, V; Avella, D; De Stefano, M; Milan, G; Sorrentino, P; Montella, P; Sorrentino, G	2012	Impact of cognitive tasks on kinematic gait parameters in FTD patients	0	0	https://www.embase.com/search/results?subaction=viewrecord&id=L70693016&from=export http://dx.doi.org/10.3233/JAD-2012-129000							Journal of Alzheimer's Disease	29				88												10.3233/JAD-2012-129000	2012	2012-01-01				J. Alzheimer's Dis.	1387-2877										human; patient; gait; parameters; cognition; society; dementia; limb; Alzheimer disease; risk; diagnosis; frontotemporal dementia
307	Unavailable study	Journal Article	Sprugnoli, G; Munsch, F; Cappon, D; Paciorek, R; Macone, J; Connor, A; El, Fakhri G; Salvador, R; Ruffini, G; Donohoe, K; Shafi, M M; Press, D; Alsop, D C; Pascual, Leone A; Santarnecchi, E	2021	Impact of multisession 40Hz tACS on hippocampal perfusion in patients with Alzheimer's disease	0	0	http://www.ncbi.nlm.nih.gov/entrez/query.fcgi?cmd=Retrieve&db=pubmed&dopt=Abstract&list_uids=34930421&query_hl=1							Alzheimers Res Ther	13	1			203						Alzheimer's research & therapy						10.1186/s13195-021-00922-4	2021 Dec 20	2021-12-20	Clinical Study; Journal Article; Research Support, Non-U.S. Gov't; Research Support, U.S. Gov't, Non-P.H.S.				1758-9193 (Electronic)	? 2021. The Author(s).			34930421						CBF; Cerebral blood flow; Dementia; EEG; Gamma activity; Gamma band; Hippocampus; Neuromodulation; Neurostimulation; tES
308	Unavailable study	Journal Article	Sprugnoli, G; Munsch, F; Cappon, D; Paciorek, R; Macone, J; Connor, A; El Fakhri, G; Salvador, R; Ruffini, G; Donohoe, K; Shafi, M M; Press, D; Alsop, D C; Pascual Leone, A; Santarnecchi, E	2021	Impact of multisession 40Hz tACS on hippocampal perfusion in patients with Alzheimer’s disease	0	0	https://www.embase.com/search/results?subaction=viewrecord&id=L2014498322&from=export http://dx.doi.org/10.1186/s13195-021-00922-4							Alzheimer's Research and Therapy	13	1															10.1186/s13195-021-00922-4	2021	2021-01-01				Alzheimers Res. Ther.	1758-9193										NCT03290326; NCT03412604; aged; Alzheimer disease; arterial spin labeling; article; brain blood flow; brain electrophysiology; brain perfusion; clinical article; correlational study; disease severity; electroencephalogram; episodic memory; female; gamma rhythm; human; male; nerve stimulation; neuromodulation; nuclear magnetic resonance imaging; open study; scoring system; transcranial alternating…
309	Unavailable study	Journal Article	Venturelli, M; Pedrinolla, A; Galazzo, I B; Fonte, C; Smania, N; Tamburin, S; Muti, E; Crispoltoni, L; Stabile, A; Pistilli, A; Rende, M; Pizzini, F B; Schena, F	2018	Impact of Nitric Oxide Bioavailability on the Progressive Cerebral and Peripheral Circulatory Impairments During Aging and Alzheimer's Disease	0	0								FRONTIERS IN PHYSIOLOGY	9																10.3389/fphys.2018.00169	2018	2018-01-01				FRONTIERS IN PHYSIOLOGY	1664-042X
310	Unavailable study	Journal Article	Chau, ACM; Cheung, EYW; Chan, K H; Chow, W S; Shea, Y F; Chiu, PKC; Mak, HKF	2020	Impaired cerebral blood flow in type 2 diabetes mellitus - A comparative study with subjective cognitive decline, vascular dementia and Alzheimer's disease subjects	0	0								NEUROIMAGE-CLINICAL	27																10.1016/j.nicl.2020.102302	2020	2020-01-01				NEUROIMAGE-CLINICAL	2213-1582
311	Unavailable study	Journal Article	Cantin, S; Villien, M; Moreaud, O; Tropres, I; Keignart, S; Chipon, E; Le Bas, J F; Warnking, J; Krainik, A	2011	Impaired cerebral vasoreactivity to CO<sub>2</sub> in Alzheimer's disease using BOLD fMRI	0	0								NEUROIMAGE	58	2			579-587												10.1016/j.neuroimage.2011.06.070	2011	2011-01-01				NEUROIMAGE	1053-8119
312	Unavailable study	Journal Article	Zhang, L; Xie, D; Li, Y; Camargo, A; Song, D; Lu, T; Jeudy, J; Dreizin, D; Melhem, E R; Wang, Z	2022	Improving Sensitivity of Arterial Spin Labeling Perfusion MRI in Alzheimer's Disease Using Transfer Learning of Deep Learning-Based ASL Denoising	0	0	http://www.ncbi.nlm.nih.gov/entrez/query.fcgi?cmd=Retrieve&db=pubmed&dopt=Abstract&list_uids=34741576&query_hl=1							J Magn Reson Imaging	55	6			1710-1722						Journal of magnetic resonance imaging : JMRI						10.1002/jmri.27984	2022 Jun	2022-06-01	Journal Article; Research Support, N.I.H., Extramural; Research Support, Non-U.S. Gov't; Research Support, U.S. Gov't, Non-P.H.S.				1522-2586 (Electronic); 1053-1807 (Print); 1053-1807 (Linking)	? 2021 International Society for Magnetic Resonance in Medicine.			34741576						Alzheimer's disease; arterial spin labeling perfusion MRI; deep learning; denoising; transfer learning
313	Unavailable study	Journal Article	Zhang, L; Xie, D; Li, Y; Camargo, A; Song, D; Lu, T; Jeudy, J; Dreizin, D; Melhem, E R; Wang, Z	2022	Improving Sensitivity of Arterial Spin Labeling Perfusion MRI in Alzheimer's Disease Using Transfer Learning of Deep Learning-Based ASL Denoising	0	0	https://www.embase.com/search/results?subaction=viewrecord&id=L2014139482&from=export http://dx.doi.org/10.1002/jmri.27984							Journal of Magnetic Resonance Imaging	55	6			1710-1722												10.1002/jmri.27984	2022	2022-01-01				J. Magn. Reson. Imaging	1522-2586										adult; aged; algorithm; Alzheimer disease; arterial spin labeling; article; brain blood flow; brain cortex; brain size; cohort analysis; contrast to noise ratio; controlled study; convolution algorithm; deep learning; denoising autoencoder; diffusion weighted imaging; echo planar imaging; female; human; image quality; image segmentation; machine learning; major clinical study; male; medial prefro…
314	Unavailable study	Journal Article	Wells, J A; O'Callaghan, J M; Holmes, H E; Powell, N M; Johnson, R A; Siow, B; Torrealdea, F; Ismail, O; Walker-Samuel, S; Golay, X; Rega, M; Richardson, S; Modat, M; Cardoso, M J; Ourselin, S; Schwarz, A J; Ahmed, Z; Murray, T K; O'Neill, M J; Collins, E C; Colgan, N; Lythgoe, M F	2015	In vivo imaging of tau pathology using multi-parametric quantitative MRI	0	0	https://www.embase.com/search/results?subaction=viewrecord&id=L602975746&from=export http://dx.doi.org/10.1016/j.neuroimage.2015.02.023							NeuroImage	111				369-378												10.1016/j.neuroimage.2015.02.023	2015	2015-01-01				NeuroImage	1095-9572										amide; glucose; proton; tau protein; Alzheimer disease; animal experiment; animal model; animal tissue; arterial spin labeling; article; brain atrophy; chemical exchange saturation transfer; controlled study; diffusion tensor imaging; female; glucose chemical exchange saturation transfer imaging; gray matter; imaging and display; in vivo study; mouse; neuroimaging; neuropathology; nonhuman; nucle…
315	Unavailable study	Journal Article	Wells, J A; O'Callaghan, J M; Holmes, H E; Powell, N M; Johnson, R A; Siow, B; Torrealdea, F; Ismail, O; Walker-Samuel, S; Golay, X; Rega, M; Richardson, S; Modat, M; Cardoso, M J; Ourselin, S; Schwarz, A J; Ahmed, Z; Murray, T K; O'Neill, M J; Collins, E C; Colgan, N; Lythgoe, M F	2015	In vivo imaging of tau pathology using multi-parametric quantitative MRI	0	0	http://www.ncbi.nlm.nih.gov/entrez/query.fcgi?cmd=Retrieve&db=pubmed&dopt=Abstract&list_uids=25700953&query_hl=1							Neuroimage	111				369-78						NeuroImage						10.1016/j.neuroimage.2015.02.023	2015 May 1	2015-05-01	Journal Article; Research Support, Non-U.S. Gov't				1095-9572 (Electronic); 1053-8119 (Print); 1053-8119 (Linking)	Copyright ? 2015 Elsevier Inc. All rights reserved.			25700953
316	Unavailable study	Journal Article	Gregg, N M; Kim, A E; Gurol, M E; Lopez, O L; Aizenstein, H J; Price, J C; Mathis, C A; James, J A; Snitz, B E; Cohen, A D; Kamboh, M I; Minhas, D; Weissfeld, L A; Tamburo, E L; Klunk, W E	2015	Incidental Cerebral Microbleeds and Cerebral Blood Flow in Elderly Individuals	0	0								JAMA NEUROLOGY	72	9			1021-1028												10.1001/jamaneurol.2015.1359	2015	2015-01-01				JAMA NEUROLOGY	2168-6149
317	Unavailable study	Journal Article	Schultz, A; McLaren, D; Chhatwal, J; Evans, K; Johnson, K; Sperling, R	2013	Increased cerebral blood flow in cognitively normal older adults with amyloid	0	0	https://www.embase.com/search/results?subaction=viewrecord&id=L71415919&from=export http://dx.doi.org/10.1016/j.jalz.2013.05.098							Alzheimer's and Dementia	9	4			P58-P59												10.1016/j.jalz.2013.05.098	2013	2013-01-01				Alzheimer's Dementia	1552-5260										amyloid; biological marker; marker; brain blood flow; adult; dorsal attention network; genotype; brain; model; human; statistical model; factor analysis; blood flow; quality control; cognition; longitudinal study; atrophy; aging; Alzheimer disease
318	Unavailable study	Journal Article	Fazlollahi, A; Calamante, F; Liang, X Y; Bourgeat, P; Raniga, P; Dore, V; Fripp, J; Ames, D; Masters, C L; Rowe, C C; Connelly, A; Villemagne, V L; Salvado, O; AIBL, Res Grp	2020	Increased cerebral blood flow with increased amyloid burden in the preclinical phase of alzheimer's disease	0	0								JOURNAL OF MAGNETIC RESONANCE IMAGING	51	2			505-513												10.1002/jmri.26810	2020	2020-01-01				JOURNAL OF MAGNETIC RESONANCE IMAGING	1053-1807
319	Unavailable study	Journal Article	Mocali, A; Cedrola, S; Della Malva, N; Bontempelli, M; Mitidieri, V A M; Bavazzano, A; Comolli, R; Paoletti, F; La Porta, C A M	2004	Increased plasma levels of soluble CD40, together with the decrease of TGFβ1, as possible differential markers of Alzheimer disease	0	0	https://www.embase.com/search/results?subaction=viewrecord&id=L39410556&from=export http://dx.doi.org/10.1016/j.exger.2004.07.007							Experimental Gerontology	39	10			1555-1561												10.1016/j.exger.2004.07.007	2004	2004-01-01				Exp. Gerontol.	0531-5565										CD40 antigen; cytokine; transforming growth factor; transforming growth factor beta1; tumor necrosis factor receptor; adult; aged; allele; Alzheimer disease; article; astrocyte; blood level; blood sampling; clinical article; correlation analysis; cytokine production; dementia; disease marker; human; inflammation; measurement; microglia; neuroprotection; Parkinson disease; priority journal; protei…
320	Unavailable study	Journal Article	Beilfuss, M A; Vogt, N M; Romano, K; Oh, J M; Amador-Noguez, D; Johnson, S C; Asthana, S; Rey, F E; Bendlin, B B	2018	INCREASED PLASMA TRIMETHYLAMINE-N-OXIDE (TMAO) IS ASSOCIATED WITH LOWER HIPPOCAMPAL BLOOD FLOW	0	0	https://www.embase.com/search/results?subaction=viewrecord&id=L2001203726&from=export http://dx.doi.org/10.1016/j.jalz.2018.06.2220							Alzheimer's and Dementia	14	7			P130												10.1016/j.jalz.2018.06.2220	2018	2018-01-01				Alzheimer's Dementia	1552-5279										trimethylamine oxide; aged; Alzheimer disease; arterial spin labeling; brain blood flow; brain region; cardiovascular disease; conference abstract; controlled study; diagnosis; female; gastrointestinal tract; gray matter; hippocampus; human; human tissue; lesion volume; major clinical study; male; multiple linear regression analysis; neuroprotection; quantitative analysis; secondary analysis; tan…
321	Unavailable study	Journal Article	Chung, C C; Pimentel, D; Jor'Dan, A J; Hao, Y; Milberg, W; Novak, V	2015	Inflammation-associated declines in cerebral vasoreactivity and cognition in type 2 diabetes	0	0								NEUROLOGY	85	5			450-458												10.1212/WNL.0000000000001820	2015	2015-01-01				NEUROLOGY	0028-3878
322	Unavailable study	Journal Article	Agnollitto, MISS; Leoni, R F; Foss, M P; Palaretti, J; Cayres, M; Pansarim, V; Nather, J C; Zotin, MCZ; Ferrioli, E; Lima, N K; Dos, Santos AC; Moriguti, J C	2023	Influence of cerebral blood flow on volumetric loss related to Alzheimer's disease	0	0	http://www.ncbi.nlm.nih.gov/entrez/query.fcgi?cmd=Retrieve&db=pubmed&dopt=Abstract&list_uids=37810430&query_hl=1							Dement Neuropsychol	17				e20230004						Dementia & neuropsychologia						10.1590/1980-5764-DN-2023-0004	2023	2023-01-20	Journal Article				1980-5764 (Print); 2764-4863 (Electronic); 1980-5764 (Linking)				37810430						Alzheimer Disease; Cerebrovascular Circulation; Cognitive Dysfunction; Magnetic Resonance Imaging
323	Unavailable study	Journal Article	Cioffi, P; Maddestra, M; Grappasonni, I; Petrelli, F; Di Fabio, C; Petragnani, G; Cicchini, D; D'Ovidio, P; De Vita, F; Romero, M	2010	Intensive monitoring health programme of the atypical antipsychotics in off-label treatment of the psychotic and behavioural dementia' symptoms of the elderly not institutionalized patients	0	0	https://www.embase.com/search/results?subaction=viewrecord&id=L358944301&from=export							Giornale Italiano di Farmacia Clinica	24	1			2-10													2010	2010-01-01				G. Ital. Farm. Clin.Monitoraggio intensivo degli antipsicotici atipici nel trattamento off-label dei sintomi psicotici e comportamentali dei soggetti anziani affetti da demenza non istituzionalizzati presso i tre P.O. di Lanciano, Atessa e Casoli	1120-3749										atypical antipsychotic agent; olanzapine; quetiapine; risperidone; adult; aged; Alzheimer disease; article; controlled study; dementia; female; follow up; health program; hospital service; human; major clinical study; male; monitoring; prescription; prevalence; psychosis; remission; sedation
324	Unavailable study	Journal Article	Aulin, J; Siegbahn, A; Hijazi, Z; Ezekowitz, M D; Andersson, U; Connolly, S J; Huber, K; Reilly, P A; Wallentin, L; Oldgren, J	2015	Interleukin-6 and C-reactive protein and risk for death and cardiovascular events in patients with atrial fibrillation	0	0	https://www.cochranelibrary.com/central/doi/10.1002/central/CN-01125270/full								170	6			1151‐1160												10.1016/j.ahj.2015.09.018	2015	2015-01-01															*C reactive protein/ec [Endogenous Compound]; *atrial fibrillation; *cardiovascular disease; *cardiovascular risk; *death; *fibrinogen/ec [Endogenous Compound]; *inflammation; *interleukin 6/ec [Endogenous Compound]; Aged; Anticoagulants [administration & dosage, adverse effects]; Article; Atrial Fibrillation [blood, complications, drug therapy]; Biomarkers [blood]; Bleeding; Brain ischemia; Brai…
325	Unavailable study	Journal Article	Fanola, C L; Morrow, D A; Cannon, C P; Jarolim, P; Lukas, M A; Bode, C; Hochman, J S; Goodrich, E L; Braunwald, E; O'Donoghue, M L	2017	Interleukin-6 and the risk of adverse outcomes in patients after an acute coronary syndrome: observations from the SOLID-TIMI 52 (stabilization of plaque using darapladib-thrombolysis in myocardial infarction 52) trial	0	0	https://www.cochranelibrary.com/central/doi/10.1002/central/CN-01419796/full								6	10) (no pagination															10.1161/JAHA.117.005637	2017	2017-01-01															*acute coronary syndrome; *adverse outcome; *atherosclerosis; *biological marker; *blood clot lysis; *darapladib; *heart infarction; *inflammation; *interleukin 6; *vascular biology; 1 alkyl 2 acetylglycerophosphocholine esterase; Adult; Brain natriuretic peptide; C reactive protein; Cardiovascular system; Cerebrovascular accident; Death; Drug therapy; Endogenous compound; Female; Genetic suscept…
326	Unavailable study	Journal Article	Cambronero, F E; Liu, D; Pechman, K R; Badami, F; Watchmaker, J M; Gordon, E A; Osborn, K E; Hohman, T J; Davis, L T; Donahue, M J; Jefferson, A L	2017	Intracranial artery lumen diameter relates to cerebral blood flowand cerebrovascular reactivity in MCI	0	0	https://www.embase.com/search/results?subaction=viewrecord&id=L620611728&from=export							Alzheimer's and Dementia	13	7			P1068-P1069													2017	2017-01-01				Alzheimer's Dementia	1552-5279										apolipoprotein E; endogenous compound; aged; aging; Alzheimer disease; anterior cerebral artery; arterial spin labeling; artery diameter; basilar artery; blood vessel wall; cardiovascular risk; cerebrovascular accident; conference abstract; diagnosis; education; ethnicity; female; heart failure; human; internal carotid artery; linear regression analysis; major clinical study; male; memory; middle…
327	Unavailable study	Journal Article	Schilling, T M; Ferreira De S, D S; Westerhausen, R; Strelzyk, F; Larra, M F; Hallschmid, M; Savaskan, E; Oitzl, M S; Busch, H P; Naumann, E; Sch Chinger, H	2014	Intranasal insulin increases regional cerebral blood flow in the insular cortex in men independently of cortisol manipulation	0	0								HUMAN BRAIN MAPPING	35	5			1944-1956												10.1002/hbm.22304	2014	2014-01-01				HUMAN BRAIN MAPPING	1065-9471
328	Unavailable study	Journal Article	Thomas, K R; Weigand, A J; Cota, I H; Edmonds, E C; Wierenga, C E; Bondi, M W; Bangen, K J	2022	Intrusion errors moderate the relationship between blood glucose and regional cerebral blood flow in cognitively unimpaired older adults	0	0	https://www.embase.com/search/results?subaction=viewrecord&id=L2013507682&from=export http://dx.doi.org/10.1007/s11682-021-00495-8							Brain Imaging and Behavior	16	1			219-227												10.1007/s11682-021-00495-8	2022	2022-01-01				Brain Imaging Behav.	1931-7565										imaging software; immunoassay analyzer; antidiabetic agent; biological marker; fluorodeoxyglucose f 18; glucose; aged; Alzheimer disease; arterial spin labeling; arterial stiffness; article; body mass; brain blood flow; brain metabolism; brain region; brain size; cardiovascular risk; Caucasian; cohort analysis; cortical thickness (brain); demographics; diabetes mellitus; diastolic blood pressure;…
329	Unavailable study	Journal Article	Musicco, M; Adorni, F; Di Santo, S; Prinelli, F; Pettenati, C; Caltagirone, C; Palmer, K; Russo, A	2013	Inverse occurrence of cancer and Alzheimer disease: a population-based incidence study	0	0	http://www.ncbi.nlm.nih.gov/entrez/query.fcgi?cmd=Retrieve&db=pubmed&dopt=Abstract&list_uids=23843468&query_hl=1							Neurology	81	4			322-8						Neurology						10.1212/WNL.0b013e31829c5ec1	2013 Jul 23	2013-07-23	Journal Article				1526-632X (Electronic); 0028-3878 (Linking)				23843468
330	Unavailable study	Journal Article	Musicco, M; Adorni, F; Di Santo, S; Prinelli, F; Pettenati, C; Caltagirone, C; Palmer, K; Russo, A	2013	Inverse occurrence of cancer and Alzheimer disease: A population-based incidence study	0	0	https://www.embase.com/search/results?subaction=viewrecord&id=L369524315&from=export http://dx.doi.org/10.1212/WNL.0b013e31829c5ec1							Neurology	81	4			322-328												10.1212/WNL.0b013e31829c5ec1	2013	2013-01-01				Neurology	0028-3878										donepezil; galantamine; memantine; rivastigmine; adult; aged; Alzheimer disease; article; bladder cancer; brain cancer; breast cancer; cohort analysis; colon cancer; female; hospitalization; human; Italy; kidney cancer; larynx cancer; liver cancer; lung cancer; lymphoma; major clinical study; male; metastasis; multiple myeloma; neoplasm; ovary cancer; pancreas cancer; prescription; priority journ…
331	Unavailable study	Journal Article	Ingala, S; Petr, J; P Lhaugen, L; Gajdos, M; Fladby, T; Selnes, P; Barkhof, F; Bjornerud, A; Rektorova, I; Mutsaerts, H J M M	2018	INVESTIGATING ARTERIAL SPIN LABELING AS A LARGE VESSEL CORRELATE OF SVD, AD, AND PD	0	0	https://www.embase.com/search/results?subaction=viewrecord&id=L2001204924&from=export http://dx.doi.org/10.1016/j.jalz.2018.06.410							Alzheimer's and Dementia	14	7			P456												10.1016/j.jalz.2018.06.410	2018	2018-01-01				Alzheimer's Dementia	1552-5279										age; aged; Alzheimer disease; arterial spin labeling; conference abstract; controlled study; female; gray matter; human; linear regression analysis; major clinical study; male; mild cognitive impairment; nerve degeneration; Parkinson disease; perfusion; student; validation study; vascular disease; white matter
332	Unavailable study	Journal Article	Frisoni, G B; Babiloni, C; Bruni, A C; Scarpini, E; SorBi, S; Tagliavini, F; Bocchetta, M; Pievani, M; Padovani, A	2013	Italian network for autosomal dominant Alzheimer's disease and frontotemporal lobar degeneration	0	0	https://www.embase.com/search/results?subaction=viewrecord&id=L71283399&from=export							Journal of Nutrition, Health and Aging	17	9			825-826													2013	2013-01-01				J. Nutr. Health Aging	1279-7707										biological marker; progranulin; amyloid; valerian; autosomal dominant inheritance; frontotemporal dementia; clinical trial (topic); Alzheimer disease; mutation; human; procedures; imaging; register; gene; patient; non profit organization; protein function; protein metabolism; dementia; neurology; community; policy; aging; Italy; genetic counseling; workflow; neuroimaging; organization; medical so…
333	Unavailable study	Journal Article	Press, D Z; Musaeus, C S; Zhao, L; Breton, J M; Shafi, M M; Dai, W; Alsop, D C	2023	Levetiracetam Increases Hippocampal Blood Flow in Alzheimer's Disease as Measured by Arterial Spin Labelling MRI	0	0	http://www.ncbi.nlm.nih.gov/entrez/query.fcgi?cmd=Retrieve&db=pubmed&dopt=Abstract&list_uids=37125545&query_hl=1							J Alzheimers Dis	93	3			939-948						Journal of Alzheimer's disease : JAD						10.3233/JAD-220614	2023	2023-01-20	Journal Article; Research Support, Non-U.S. Gov't				1875-8908 (Electronic); 1387-2877 (Linking)				37125545						Alzheimer’s disease; arterial spin labeling MRI; epilepsy; epileptiform activity; levetiracetam; randomized controlled trial
334	Unavailable study	Journal Article	Press, D Z; Musaeus, C S; Zhao, L; Breton, J M; Shafi, M M; Dai, W; Alsop, D C	2023	Levetiracetam Increases Hippocampal Blood Flow in Alzheimer's Disease as Measured by Arterial Spin Labelling MRI	0	0	https://www.embase.com/search/results?subaction=viewrecord&id=L641184274&from=export http://dx.doi.org/10.3233/JAD-220614							Journal of Alzheimer's disease : JAD	93	3			939-948												10.3233/JAD-220614	2023	2023-01-01				J Alzheimers Dis	1875-8908										levetiracetam; spin label; Alzheimer disease; brain circulation; diagnostic imaging; hippocampus; human; nuclear magnetic resonance imaging; physiology
335	Unavailable study	Journal Article	Camargo, A; Wang, Z	2021	Longitudinal Cerebral Blood Flow Changes in Normal Aging and the Alzheimer's Disease Continuum Identified by Arterial Spin Labeling MRI	0	0	http://www.ncbi.nlm.nih.gov/entrez/query.fcgi?cmd=Retrieve&db=pubmed&dopt=Abstract&list_uids=33967053&query_hl=1							J Alzheimers Dis	81	4			1727-1735						Journal of Alzheimer's disease : JAD						10.3233/JAD-210116	2021	2021-01-20	Journal Article; Research Support, N.I.H., Extramural				1875-8908 (Electronic); 1387-2877 (Print); 1387-2877 (Linking)				33967053						Aging; Alzheimer’s disease; arterial spin labeling; cerebral blood flow; longitudinal analysis
336	Unavailable study	Journal Article	Camargo, A; Wang, Z	2021	Longitudinal Cerebral Blood Flow Changes in Normal Aging and the Alzheimer's Disease Continuum Identified by Arterial Spin Labeling MRI	0	0	https://www.embase.com/search/results?subaction=viewrecord&id=L635327289&from=export http://dx.doi.org/10.3233/JAD-210116							Journal of Alzheimer's Disease	81	4			1727-1735												10.3233/JAD-210116	2021	2021-01-01				J. Alzheimer's Dis.	1875-8908										MRI scanner; MRI scanner software; adult; aged; aging; Alzheimer disease; arterial spin labeling; article; brain blood flow; cerebellum; cohort analysis; controlled study; cross-sectional study; female; follow up; fusiform gyrus; human; image segmentation; left hippocampus; major clinical study; male; medial temporal lobe; mild cognitive impairment; Mini Mental State Examination; orbital cortex; …
337	Unavailable study	Journal Article	Holmqvist, S L; Thomas, K R; Brenner, E K; Edmonds, E C; Calcetas, A; Edwards, L; Bordyug, M; Bangen, K J	2022	Longitudinal Intraindividual Cognitive Variability Is Associated With Reduction in Regional Cerebral Blood Flow Among Alzheimer's Disease Biomarker-Positive Older Adults	0	0	http://www.ncbi.nlm.nih.gov/entrez/query.fcgi?cmd=Retrieve&db=pubmed&dopt=Abstract&list_uids=35875798&query_hl=1							Front Aging Neurosci	14				859873						Frontiers in aging neuroscience						10.3389/fnagi.2022.859873	2022	2022-01-20	Journal Article				1663-4365 (Print); 1663-4365 (Electronic); 1663-4365 (Linking)	Copyright ? 2022 Holmqvist, Thomas, Brenner, Edmonds, Calcetas, Edwards, Bordyug and Bangen.			35875798						Alzheimer’s disease; aging; amyloid beta; cerebral blood flow (CBF); intra-individual variability; magnetic resonance imaging (MRI); neuropsychology; phosphorylated tau (p-tau)
338	Unavailable study	Journal Article	Holmqvist, S L; Thomas, K R; Brenner, E K; Edmonds, E C; Calcetas, A; Edwards, L; Bordyug, M; Bangen, K J	2022	Longitudinal Intraindividual Cognitive Variability Is Associated With Reduction in Regional Cerebral Blood Flow Among Alzheimer’s Disease Biomarker-Positive Older Adults	0	0	https://www.embase.com/search/results?subaction=viewrecord&id=L2018287763&from=export http://dx.doi.org/10.3389/fnagi.2022.859873							Frontiers in Aging Neuroscience	14																10.3389/fnagi.2022.859873	2022	2022-01-01				Front. Aging Neurosci.	1663-4365										amyloid beta protein; biological marker; tau protein; adult; age; aged; Alzheimer disease; article; brain blood flow; cerebrospinal fluid analysis; clinical feature; disease association; entorhinal cortex; female; follow up; gender; hippocampus; human; intraindividual cognitive variability; major clinical study; male; mental function; nuclear magnetic resonance imaging; risk factor
339	Unavailable study	Journal Article	Staffaroni, A M; Ljubenkov, P A; Kornak, J; Cobigo, Y; Datta, S; Marx, G; Walters, S M; Chiang, K; Olney, N; Elahi, F M; Knopman, D S; Dickerson, B C; Boeve, B F; Gorno-Tempini, M L; Spina, S; Grinberg, L T; Seeley, W W; Miller, B L; Kramer, J H; Boxer, A L; Rosen, H J	2019	Longitudinal multimodal imaging and clinical endpoints for frontotemporal dementia clinical trials	0	0								BRAIN	142				443-459												10.1093/brain/awy319	2019	2019-01-01				BRAIN	0006-8950
340	Unavailable study	Journal Article	Cortes-Canteli, M; Kruyer, A; Fernandez-Nueda, I; Marcos-Diaz, A; Ceron, C; Richards, A T; Jno-Charles, O C; Rodriguez, I; Callejas, S; Norris, E H; Sanchez-Gonzalez, J; Ruiz-Cabello, J; Ibanez, B; Strickland, S; Fuster, V	2019	Long-Term Dabigatran Treatment Delays Alzheimer's Disease Pathogenesis in the TgCRND8?Mouse Model	0	0	http://www.ncbi.nlm.nih.gov/entrez/query.fcgi?cmd=Retrieve&db=pubmed&dopt=Abstract&list_uids=31601371&query_hl=1							J Am Coll Cardiol	74	15			1910-1923						Journal of the American College of Cardiology						10.1016/j.jacc.2019.07.081	2019 Oct 15	2019-10-15	Journal Article; Research Support, N.I.H., Extramural; Research Support, Non-U.S. Gov't				1558-3597 (Electronic); 0735-1097 (Print); 0735-1097 (Linking)	Copyright ? 2019 The Authors. Published by Elsevier Inc. All rights reserved.			31601371						animal models of human disease; cognitive impairment; neuroinflammation; oral anticoagulation; thrombin; thrombosis
341	Unavailable study	Journal Article	Stroffolini, G; Guastamacchia, G; Audagnotto, S; Atzori, C; Trunfio, M; Nigra, M; Di Stefano, A; Di Perri, G; Calcagno, A	2021	Low cerebrospinal fluid Amyloid-βeta 1–42 in patients with tuberculous meningitis	0	0	https://www.embase.com/search/results?subaction=viewrecord&id=L2014196377&from=export http://dx.doi.org/10.1186/s12883-021-02468-2							BMC Neurology	21	1															10.1186/s12883-021-02468-2	2021	2021-01-01				BMC Neurol.	1471-2377										albumin; amyloid beta protein[1-42]; immunoglobulin G; neopterin; protein S 100; tau protein; adult; Alzheimer disease; article; astrocytosis; blood brain barrier; clinical article; controlled study; female; human; Human immunodeficiency virus infected patient; inflammation; lumbar puncture; male; membrane permeability; protein cerebrospinal fluid level; retrospective study; syphilis; tuberculous…
342	Unavailable study	Journal Article	Jefferson, A L; Liu, D D; Gupta, D K; Pechman, K R; Watchmaker, J M; Gordon, E A; Rane, S; Bell, S P; Mendes, L A; Davis, L T; Gifford, K A; Hohman, T J; Wang, T J; Donahue, M J	2017	Lower cardiac index levels relate to lower cerebral blood flow in older adults	0	0								NEUROLOGY	89	23			2327-2334												10.1212/WNL.0000000000004707	2017	2017-01-01				NEUROLOGY	0028-3878
343	Unavailable study	Journal Article	Benedictus, M; Leeuwis, A; Kuijer, J; Scheltens, P; Barkhof, F; Van Der Flier, W M; Prins, N	2015	Lower cerebral blood flow is associated with cognitive decline in patients with Alzheimer's disease	0	0	https://www.embase.com/search/results?subaction=viewrecord&id=L72124044&from=export							Alzheimer's and Dementia	11	7			P57													2015	2015-01-01				Alzheimer's Dementia	1552-5260										marker; patient; brain blood flow; human; Alzheimer disease; model; Mini Mental State Examination; brain; follow up; spin labeling; parietal lobe; white matter; dementia; brain size; population; sexual education; aged; hospital patient; female
344	Unavailable study	Journal Article	Benedictus, M R; Leeuwis, A E; Binnewijzend, MAA; Kuijer, JPA; Scheltens, P; Barkhof, F; van der Flier, W M; Prins, N D	2017	Lower cerebral blood flow is associated with faster cognitive decline in Alzheimer's disease	0	0								EUROPEAN RADIOLOGY	27	3			1169-1175												10.1007/s00330-016-4450-z	2017	2017-01-01				EUROPEAN RADIOLOGY	0938-7994
345	Unavailable study	Journal Article	Leeuwis, A E; Benedictus, M R; Kuijer, JPA; Binnewijzend, MAA; Hooghiemstra, A M; Verfaillie, SCJ; Koene, T; Scheltens, P; Barkhof, F; Prins, N D; van der Flier, W M	2017	Lower cerebral blood flow is associated with impairment in multiple cognitive domains in Alzheimer's disease	0	0	http://www.ncbi.nlm.nih.gov/entrez/query.fcgi?cmd=Retrieve&db=pubmed&dopt=Abstract&list_uids=27693109&query_hl=1							Alzheimers Dement	13	5			531-540						Alzheimer's & dementia : the journal of the Alzheimer's Association						10.1016/j.jalz.2016.08.013	2017 May	2017-05-01	Journal Article				1552-5279 (Electronic); 1552-5260 (Linking)	Copyright ? 2016 the Alzheimer's Association. Published by Elsevier Inc. All rights reserved.			27693109						Alzheimer's disease; Arterial spin labeling; Brain perfusion; Cognition; Dementia
346	Unavailable study	Journal Article	Leeuwis, A E; Benedictus, M R; Kuijer, J P A; Binnewijzend, M A A; Hooghiemstra, A M; Verfaillie, S C J; Koene, T; Scheltens, P; Barkhof, F; Prins, N D; van der Flier, W M	2017	Lower cerebral blood flow is associated with impairment in multiple cognitive domains in Alzheimer's disease	0	0	https://www.embase.com/search/results?subaction=viewrecord&id=L613701508&from=export http://dx.doi.org/10.1016/j.jalz.2016.08.013							Alzheimer's and Dementia	13	5			531-540												10.1016/j.jalz.2016.08.013	2017	2017-01-01				Alzheimer's Dementia	1552-5279										adult; Alzheimer disease; arterial spin labeling; article; brain blood flow; brain perfusion; clinical assessment; cognitive defect; cohort analysis; controlled study; disease association; female; human; major clinical study; male; middle aged; mild cognitive impairment; Mini Mental State Examination; neuroimaging; neuropsychological assessment; nuclear magnetic resonance imaging; MRI scanner; pr…
347	Unavailable study	Journal Article	Rubinski, A; Tosun, D; Franzmeier, N; Neitzel, J; Frontzkowski, L; Weiner, M; Ewers, M	2021	Lower cerebral perfusion is associated with tau-PET in the entorhinal cortex across the Alzheimer's continuum	0	0								NEUROBIOLOGY OF AGING	102				111-118												10.1016/j.neurobiolaging.2021.02.003	2021	2021-01-01				NEUROBIOLOGY OF AGING	0197-4580
348	Unavailable study	Journal Article	Ding, N; Jiang, J; Xu, A; Tang, Y; Li, Z	2019	Manual Acupuncture Regulates Behavior and Cerebral Blood Flow in the SAMP8 Mouse Model of Alzheimer's Disease	0	0	http://www.ncbi.nlm.nih.gov/entrez/query.fcgi?cmd=Retrieve&db=pubmed&dopt=Abstract&list_uids=30766475&query_hl=1							Front Neurosci	13				37						Frontiers in neuroscience						10.3389/fnins.2019.00037	2019	2019-01-20	Journal Article				1662-4548 (Print); 1662-453X (Electronic); 1662-453X (Linking)				30766475						Alzheimer’s disease; MRI; Morris water maze; behaviors; cerebral blood flow; hippocampus; manual acupuncture; prefrontal lobe
349	Unavailable study	Journal Article	Zhang, Q; Zhou, L; Li, Y; Wang, Y	2023	Mapping 18F-MK-6420 tracer transport in tau PET using quantitative transport mapping network (QTMnet)	0	0	https://www.embase.com/search/results?subaction=viewrecord&id=L641873485&from=export http://dx.doi.org/10.1177/0271678X231176482							Journal of Cerebral Blood Flow and Metabolism	43	1			S151												10.1177/0271678X231176482	2023	2023-01-01				J. Cereb. Blood Flow Metab.	1559-7016										tau protein; tracer; adult; arterial spin labeling; clinical article; clinical dementia rating scale; cognitive defect; conference abstract; controlled study; dementia; female; gray matter; human; kinetics; male; neurofibrillary tangle; quantitative analysis; vascularization
350	Unavailable study	Journal Article	Shao, X F; Ma, S J; Casey, M; D'Orazio, L; Ringman, J M; Wang, DJJ	2019	Mapping water exchange across the blood-brain barrier using 3D diffusion-prepared arterial spin labeled perfusion MRI	0	0								MAGNETIC RESONANCE IN MEDICINE	81	5			3065-3079												10.1002/mrm.27632	2019	2019-01-01				MAGNETIC RESONANCE IN MEDICINE	0740-3194
351	Unavailable study	Generic	Gao, Y; Wee, C Y; Kim, M; Giannakopoulos, P; Montandon, M L; Haller, S; Shen, D	2015	MCI Identification by Joint Learning on Multiple MRI Data	0	0		Navab, N; Hornegger, J; Wells, W M; Frangi, A F		MEDICAL IMAGE COMPUTING AND COMPUTER-ASSISTED INTERVENTION - MICCAI 2015, PT II		18th International Conference on Medical Image Computing and Computer-Assisted Intervention (MICCAI)		MEDICAL IMAGE COMPUTING AND COMPUTER-ASSISTED INTERVENTION - MICCAI 2015, PT II	9350				78-85												10.1007/978-3-319-24571-3_10	2015	2015-01-01					0302-9743
352	Unavailable study	Journal Article	Shao, X; Ma, S J; Cao, L; Casey, M; Ringman, J M; Wang, D J	2018	MEASURING WATER EXCHANGE ACROSS BLOOD BRAIN BARRIER IN ELDERLY SUBJECTS BY DIFFUSION WEIGHTED PSEUDO-CONTINUOUS ARTERIAL SPIN LABELING	0	0	https://www.embase.com/search/results?subaction=viewrecord&id=L2001203476&from=export http://dx.doi.org/10.1016/j.jalz.2018.06.1060							Alzheimer's and Dementia	14	7			P835-P836												10.1016/j.jalz.2018.06.1060	2018	2018-01-01				Alzheimer's Dementia	1552-5279										cholesterol; hemoglobin A1c; aged; Alzheimer disease; arterial spin labeling; blood brain barrier; blood vessel; clinical article; cohort analysis; conference abstract; controlled study; diabetic patient; diagnosis; diffusion; disease course; dynamic contrast-enhanced magnetic resonance imaging; episodic memory; female; gender; Hispanic; human; hypertension; male; medical history; memory test; mu…
353	Unavailable study	Journal Article	Taylor, W D; Deng, Y; Boyd, B D; Donahue, M J; Albert, K; McHugo, M; Gandelman, J A; Landman, B A	2020	Medial temporal lobe volumes in late-life depression: effects of age and vascular risk factors	0	0	http://www.ncbi.nlm.nih.gov/entrez/query.fcgi?cmd=Retrieve&db=pubmed&dopt=Abstract&list_uids=30251182&query_hl=1							Brain Imaging Behav	14	1			19-29						Brain imaging and behavior						10.1007/s11682-018-9969-y	2020 Feb	2020-02-01	Journal Article				1931-7565 (Electronic); 1931-7557 (Print); 1931-7557 (Linking)				30251182						Depressive disorder; Geriatric; Hippocampus; MRI; Perirhinal cortex; Structural
354	Unavailable study	Journal Article	Taylor, W D; Deng, Y; Boyd, B D; Donahue, M J; Albert, K; McHugo, M; Gandelman, J A; Landman, B A	2020	Medial temporal lobe volumes in late-life depression: effects of age and vascular risk factors	0	0								BRAIN IMAGING AND BEHAVIOR	14	1			19-29												10.1007/s11682-018-9969-y	2020	2020-01-01				BRAIN IMAGING AND BEHAVIOR	1931-7557
355	Unavailable study	Generic	Gao, Y; Adeli-M, E; Kim, M; Giannakopoulos, P; Haller, S; Shen, D	2015	Medical Image Retrieval Using Multi-graph Learning for MCI Diagnostic Assistance	0	0		Navab, N; Hornegger, J; Wells, W M; Frangi, A F		MEDICAL IMAGE COMPUTING AND COMPUTER-ASSISTED INTERVENTION - MICCAI 2015, PT II		18th International Conference on Medical Image Computing and Computer-Assisted Intervention (MICCAI)		MEDICAL IMAGE COMPUTING AND COMPUTER-ASSISTED INTERVENTION - MICCAI 2015, PT II	9350				86-93												10.1007/978-3-319-24571-3_11	2015	2015-01-01					0302-9743
356	Unavailable study	Journal Article	Gao, Y; Adeli-M, E; Kim, M; Giannakopoulos, P; Haller, S; Shen, D	2015	Medical Image Retrieval Using Multi-graph Learning for MCI Diagnostic Assistance	0	0	http://www.ncbi.nlm.nih.gov/entrez/query.fcgi?cmd=Retrieve&db=pubmed&dopt=Abstract&list_uids=27054200&query_hl=1							Med Image Comput Comput Assist Interv	9350				86-93						Medical image computing and computer-assisted intervention : MICCAI ... International Conference on Medical Image Computing and Computer-Assisted Intervention						10.1007/978-3-319-24571-3_11	2015 Oct	2015-10-01	Journal Article								27054200
357	Unavailable study	Journal Article	Huang, W; Zeng, S R; Wan, M; Chen, G	2016	Medical media analytics via ranking and big learning: A multi-modality image-based disease severity prediction study	0	0						IEEE International Conference on Security, Pattern Analysis, and Cybernetics (SPAC)		NEUROCOMPUTING	204				125-134												10.1016/j.neucom.2015.07.148	2016	2016-01-01				NEUROCOMPUTING	0925-2312
358	Unavailable study	Journal Article	De Vreese, L P; Bruno, P; Giuliani, G; Scalori, G; Fabbo, A	2014	Medico-legal evaluation of dementia: Validation of a multidimensional scale	0	0	https://www.embase.com/search/results?subaction=viewrecord&id=L602308885&from=export							Giornale di Gerontologia	62	4			161-171													2014	2014-01-01				G. Gerontol.La valutazione medico-legale della demenza: Validazione di una griglia valutativa multidimensional	0017-0305										Alzheimer disease; article; cognitive defect; comorbidity; dementia; disease severity; female; human; legal aspect; locomotion; major clinical study; male; medical examination; Mini Mental State Examination; multidimensional scaling; multiinfarct dementia; Performance Oriented Mobility Assessment; very elderly
359	Unavailable study	Journal Article	Prinelli, F; Clerici, F; Pettenati, C; Adorni, F; Russo, A; Marianie, C; Musicco, M	2011	Mid life metabolic and dietary risk factors of dementia. A 15 year cohort study in the municipality of Bollate-Milan, preliminary results	0	0	https://www.embase.com/search/results?subaction=viewrecord&id=L70407344&from=export http://dx.doi.org/10.3233/JAD-2011-001434							Journal of Alzheimer's Disease	23				S71-S72												10.3233/JAD-2011-001434	2011	2011-01-01				J. Alzheimer's Dis.	1387-2877										high density lipoprotein; triacylglycerol; high density lipoprotein cholesterol; donepezil; rivastigmine; galantamine; memantine; glucose; nootropic agent; dementia; risk factor; society; cohort analysis; risk; female; hospital; health; diagnosis; metabolic syndrome X; exposure; glucose metabolism; glucose intolerance; hypertension; abdominal fat; Alzheimer disease; population; habit; laboratory;…
360	Unavailable study	Journal Article	Dai, W; Lopez, O L; Carmichael, O T; Becker, J T; Kuller, L H; Gach, H M	2009	Mild cognitive impairment and alzheimer disease: patterns of altered cerebral blood flow at MR imaging	0	0	http://www.ncbi.nlm.nih.gov/entrez/query.fcgi?cmd=Retrieve&db=pubmed&dopt=Abstract&list_uids=19164119&query_hl=1							Radiology	250	3			856-66						Radiology						10.1148/radiol.2503080751	2009 Mar	2009-03-01	Journal Article				1527-1315 (Electronic); 0033-8419 (Print); 0033-8419 (Linking)	RSNA, 2009			19164119
361	Unavailable study	Journal Article	Dai, W; Lopez, O L; Carmichael, O T; Becker, J T; Kuller, L H; Gach, H M	2009	Mild cognitive impairment and alzheimer disease: Patterns of altered cerebral blood flow at MR imaging	0	0	https://www.embase.com/search/results?subaction=viewrecord&id=L354341174&from=export http://dx.doi.org/10.1148/radiol.2503080751							Radiology	250	3			856-866												10.1148/radiol.2503080751	2009	2009-01-01				Radiology	0033-8419										aged; Alzheimer disease; amygdala; article; brain blood flow; caudate nucleus; cingulate gyrus; clinical feature; controlled study; disease association; female; frontal cortex; globus pallidus; hippocampus; human; hypertension; informed consent; institutional review; longitudinal study; major clinical study; male; mild cognitive impairment; nuclear magnetic resonance imaging; parietal lobe; prior…
362	Unavailable study	Journal Article	Firbank, M J; O'Brien, J T; Durcan, R; Allan, L M; Barker, S; Ciafone, J; Donaghy, P C; Hamilton, C A; Lawley, S; Lloyd, J; Roberts, G; Taylor, J P; Thomas, A J	2021	Mild cognitive impairment with Lewy bodies: blood perfusion with arterial spin labelling	0	0								JOURNAL OF NEUROLOGY	268	4			1284-1294												10.1007/s00415-020-10271-1	2021	2021-01-01				JOURNAL OF NEUROLOGY	0340-5354
363	Unavailable study	Journal Article	Carpinelli Mazzi, M; Iavarone, A; Russo, G; Musella, C; Milan, G; D Anna, F; Garofalo, E; Chieffi, S; Sannino, M; Illario, M; De Luca, V; Postiglione, A; Abete, P; Ambra, F I; Arcopinto, M; Cuccaro, P; De Chiara, S; Del Giudice, C; De Joanna, G; Ferrara, N; Grimaldi, I; Iaccarino, G; Liguori, I; Manzo, V; Mazzeo, P; Tramontano, G; Tripodi, F S	2020	Mini-Mental State Examination: new normative values on subjects in Southern Italy	0	0	https://www.embase.com/search/results?subaction=viewrecord&id=L628274366&from=export http://dx.doi.org/10.1007/s40520-019-01250-2							Aging Clinical and Experimental Research	32	4			699-702												10.1007/s40520-019-01250-2	2020	2020-01-01				Aging Clin. Exp. Res.	1720-8319										adult; age; aged; Alzheimer disease; article; clinical article; cognitive rehabilitation; controlled study; demography; education; female; gender; human; Italy; male; Mini Mental State Examination; normal value; school attendance; sensitivity analysis
364	Unavailable study	Journal Article	Askim, T; Indredavik, B; Vangberg, T; Haberg, A	2009	Motor network changes associated with successful motor skill relearning after acute ischemic stroke: a longitudinal functional magnetic resonance imaging study	0	0	https://www.cochranelibrary.com/central/doi/10.1002/central/CN-01714195/full								23	3			295‐304												10.1177/1545968308322840	2009	2009-01-01															*cerebrovascular accident /rehabilitation; *motor performance; *motor skill relearning; *muscle training; Adult; Aged; Article; Brain Ischemia [pathology, physiopathology, *rehabilitation]; Brain Mapping; Brain [anatomy & histology, *physiology]; Brain region; Cerebellum; Cerebellum [anatomy & histology, physiology]; Clinical article; Clinical trial; Controlled clinical trial; Controlled study; C…
365	Unavailable study	Journal Article	Kl Ppel, S; Mader, I	2013	MRI-based diagnostics of dementia	0	0								NERVENHEILKUNDE	32	10			720-724													2013	2013-01-01				NERVENHEILKUNDE	0722-1541
366	Unavailable study	Journal Article	黄建伟; 邹文锦; 陈锦佳; 范敏珍; 刘文滔	2021	MRI大脑特征分析在诊断老年痴呆中的临床意义	0	0								当代医学	27	19			169-170																			1009-4393										MRI大脑特征; 老年痴呆; 临床诊断
367	Unavailable study	Journal Article	Shen, Z; Lei, J; Li, X; Wang, Z; Bao, X; Wang, R	2018	Multifaceted assessment of the APP/PS1 mouse model for Alzheimer's disease: Applying MRS, DTI, and ASL	0	0	http://www.ncbi.nlm.nih.gov/entrez/query.fcgi?cmd=Retrieve&db=pubmed&dopt=Abstract&list_uids=30077647&query_hl=1							Brain Res	1698				114-120						Brain research						10.1016/j.brainres.2018.08.001	2018 Nov 1	2018-11-01	Journal Article; Research Support, Non-U.S. Gov't				1872-6240 (Electronic); 0006-8993 (Linking)	Copyright ? 2018 Elsevier B.V. All rights reserved.			30077647						APP/PS1 transgenic mice; ASL; Alzheimer’s disease; DTI; MRI; MRS
368	Unavailable study	Journal Article	Song, C F; Liu, T Q; Wang, H; Shi, H F; Jiao, Z Q	2023	Multi-modal feature selection with self-expression topological manifold for end-stage renal disease associated with mild cognitive impairment	0	0								MATHEMATICAL BIOSCIENCES AND ENGINEERING	20	8			14827-14845												10.3934/mbe.2023664	2023	2023-01-01				MATHEMATICAL BIOSCIENCES AND ENGINEERING	1547-1063
369	Unavailable study	Journal Article	Rokicki, J; Wolfers, T; Nordh?y, W; Tesli, N; Quintana, D S; Alnaes, D; Richard, G; de Lange, A G; Lund, M J; Norbom, L; Agartz, I; Melle, I; Naerland, T; Selbaek, G; Persson, K; Nordvik, J E; Schwarz, E; Andreassen, O A; Kaufmann, T; Westlye, L T	2021	Multimodal imaging improves brain age prediction and reveals distinct abnormalities in patients with psychiatric and neurological disorders	0	0	http://www.ncbi.nlm.nih.gov/entrez/query.fcgi?cmd=Retrieve&db=pubmed&dopt=Abstract&list_uids=33340180&query_hl=1							Hum Brain Mapp	42	6			1714-1726						Human brain mapping						10.1002/hbm.25323	2021 Apr 15	2021-04-15	Journal Article; Research Support, Non-U.S. Gov't				1097-0193 (Electronic); 1065-9471 (Print); 1065-9471 (Linking)	? 2020 The Authors. Human Brain Mapping published by Wiley Periodicals LLC.			33340180						MRI; T1w/T2w ratio; arterial spin labeling; brain age; brain disorders; cerebral blood flow; machine learning; multimodal imaging
370	Unavailable study	Journal Article	Rokicki, J; Wolfers, T; Nordh Y, W; Tesli, N; Quintana, D S; Aln S, D; Richard, G; de Lange, A M G; Lund, M J; Norbom, L; Agartz, I; Melle, I; N Rland, T; Selb K, G; Persson, K; Nordvik, J E; Schwarz, E; Andreassen, O A; Kaufmann, T; Westlye, L T	2021	Multimodal imaging improves brain age prediction and reveals distinct abnormalities in patients with psychiatric and neurological disorders	0	0	https://www.embase.com/search/results?subaction=viewrecord&id=L2007630872&from=export http://dx.doi.org/10.1002/hbm.25323							Human Brain Mapping	42	6			1714-1726												10.1002/hbm.25323	2021	2021-01-01				Hum. Brain Mapp.	1097-0193										DiscoveryTM; MRI scanner; adult; age; Alzheimer disease; article; bipolar disorder; brain; brain blood flow; brain cortex; brain size; case control study; choroid plexus; cognitive defect; controlled study; cortical thickness (brain); female; human; image quality; insula; left hemisphere; machine learning; major clinical study; male; mental disease; mild cognitive impairment; multimodal imaging; …
371	Unavailable study	Journal Article	Tosun, D; Joshi, S; Weiner, M W	2014	Multimodal MRI-based imputation of the Aβ+ in early mild cognitive impairment	0	0	https://www.embase.com/search/results?subaction=viewrecord&id=L619049840&from=export http://dx.doi.org/10.1002/acn3.40							Annals of Clinical and Translational Neurology	1	3			160-170												10.1002/acn3.40	2014	2014-01-01				Ann. Clin. Transl. Neurol.	2328-9503										amyloid beta protein; apolipoprotein E; florbetapir f 18; adult; aged; Alzheimer disease; amyloidosis; arterial spin labeling; article; blood brain barrier; brain blood flow; cerebrospinal fluid; female; frontoparietal cortex; human; image analysis; in-law; major clinical study; male; middle aged; mild cognitive impairment; Mini Mental State Examination; multimodal imaging; nuclear magnetic reson…
372	Unavailable study	Journal Article	Loftus, J R; Puri, S; Meyers, S P	2023	Multimodality imaging of neurodegenerative disorders with a focus on multiparametric magnetic resonance and molecular imaging	0	0	http://www.ncbi.nlm.nih.gov/entrez/query.fcgi?cmd=Retrieve&db=pubmed&dopt=Abstract&list_uids=36645560&query_hl=1							Insights Imaging	14	1			8						Insights into imaging						10.1186/s13244-022-01358-6	2023 Jan 16	2023-01-16	Journal Article; Review				1869-4101 (Print); 1869-4101 (Electronic); 1869-4101 (Linking)	? 2023. The Author(s).			36645560						Alzheimer’s disease; Dementia; Molecular imaging; Multiparametric MRI; Neurodegenerative disease
373	Unavailable study	Journal Article	Loftus, J R; Puri, S; Meyers, S P	2023	Multimodality imaging of neurodegenerative disorders with a focus on multiparametric magnetic resonance and molecular imaging	0	0	https://www.embase.com/search/results?subaction=viewrecord&id=L2021063606&from=export http://dx.doi.org/10.1186/s13244-022-01358-6							Insights into Imaging	14	1															10.1186/s13244-022-01358-6	2023	2023-01-01				Insights Imaging	1869-4101										forceps; imaging software; PET-MRI scanner; aducanumab; alpha synuclein; amine oxidase (flavin containing); amyloid beta protein; dopamine transporter; florbetaben; florbetapir f 18; flortaucipir f 18; fluorine 18; fluorodeoxyglucose f 18; flutemetamol f 18; monoclonal antibody; neuromelanin; presenilin 1; presenilin 2; tracer; Alzheimer disease; amyotrophic lateral sclerosis; arterial spin label…
374	Unavailable study	Journal Article	Bron, E E; Smits, M; Papma, J M; Steketee, R M E; Meijboom, R; de Groot, M; van Swieten, J C; Niessen, W J; Klein, S	2017	Multiparametric computer-aided differential diagnosis of Alzheimer’s disease and frontotemporal dementia using structural and advanced MRI	0	0	https://www.embase.com/search/results?subaction=viewrecord&id=L613773285&from=export http://dx.doi.org/10.1007/s00330-016-4691-x							European Radiology	27	8			3372-3382												10.1007/s00330-016-4691-x	2017	2017-01-01				Eur. Radiol.	1432-1084										adult; aged; Alzheimer disease; arterial spin labeling; article; brain blood flow; brain mapping; brain region; computer assisted diagnosis; controlled study; diagnostic accuracy; diagnostic test accuracy study; diagnostic value; differential diagnosis; diffusion tensor imaging; disease classification; female; fractional anisotropy; frontotemporal dementia; gray matter; human; image processing; m…
375	Unavailable study	Journal Article	Bron, E E; Smits, M; Papma, J M; Steketee, RME; Meijboom, R; de Groot, M; van Swieten, J C; Niessen, W J; Klein, S	2017	Multiparametric computer-aided differential diagnosis of Alzheimer's disease and frontotemporal dementia using structural and advanced MRI	0	0	http://www.ncbi.nlm.nih.gov/entrez/query.fcgi?cmd=Retrieve&db=pubmed&dopt=Abstract&list_uids=27986990&query_hl=1							Eur Radiol	27	8			3372-3382						European radiology						10.1007/s00330-016-4691-x	2017 Aug	2017-08-01	Journal Article				1432-1084 (Electronic); 0938-7994 (Print); 0938-7994 (Linking)				27986990						Classification; Dementia; Differential diagnosis; Diffusion tensor imaging; Perfusion
376	Unavailable study	Journal Article	Asllani, I; Habeck, C; Scarmeas, N; Borogovac, A; Brown, T R; Stern, Y	2008	Multivariate and univariate analysis of continuous arterial spin labeling perfusion MRI in Alzheimer's disease	0	0	http://www.ncbi.nlm.nih.gov/entrez/query.fcgi?cmd=Retrieve&db=pubmed&dopt=Abstract&list_uids=17960142&query_hl=1							J Cereb Blood Flow Metab	28	4			725-36						Journal of cerebral blood flow and metabolism : official journal of the International Society of Cerebral Blood Flow and Metabolism						10.1038/sj.jcbfm.9600570	2008 Apr	2008-04-01	Journal Article; Research Support, N.I.H., Extramural; Research Support, Non-U.S. Gov't				0271-678X (Print); 1559-7016 (Electronic); 0271-678X (Linking)				17960142
377	Unavailable study	Journal Article	Moran, C; Xu, Z Y; Mehta, H; Gillies, M; Karayiannis, C; Beare, R; Chen, C E; Srikanth, V	2022	Neuroimaging and cognitive correlates of retinal Optical Coherence Tomography (OCT) measures at late middle age in a twin sample	0	0								SCIENTIFIC REPORTS	12	1															10.1038/s41598-022-13662-8	2022	2022-01-01				SCIENTIFIC REPORTS	2045-2322
378	Unavailable study	Generic	D Aaz Rubia, L; Garc Aa Verdejo, J	2019	Neuroimaging in alzheimer’s disease	0	0	https://www.embase.com/search/results?subaction=viewrecord&id=L2002376103&from=export http://dx.doi.org/10.2174/9789811405136119030008							Recent Advances in Alzheimer Research	3				83-97												10.2174/9789811405136119030008	2019	2019-01-01					2452-2562										fluorodeoxyglucose f 18; thioflavine; Alzheimer disease; amnesia; arterial spin labeling; astrocytosis; BOLD signal; brain atrophy; brain blood flow; brain cortex atrophy; brain metabolism; brain perfusion; cell viability; computer assisted tomography; dementia; differential diagnosis; diffusion tensor imaging; diffusion weighted imaging; disease exacerbation; Fazekas scale; follow up; functional…
379	Unavailable study	Journal Article	Rohrer, J D; Rosen, H J	2013	Neuroimaging in frontotemporal dementia	0	0								INTERNATIONAL REVIEW OF PSYCHIATRY	25	2			221-229												10.3109/09540261.2013.778822	2013	2013-01-01				INTERNATIONAL REVIEW OF PSYCHIATRY	0954-0261
380	Unavailable study	Journal Article	Fatuzzo, I; Niccolini, G F; Zoccali, F; Cavalcanti, L; Bellizzi, M G; Riccardi, G; de Vincentiis, M; Fiore, M; Petrella, C; Minni, A; Barbato, C	2023	Neurons, Nose, and Neurodegenerative Diseases: Olfactory Function and Cognitive Impairment	0	0	https://www.embase.com/search/results?subaction=viewrecord&id=L2021579821&from=export http://dx.doi.org/10.3390/ijms24032117							International Journal of Molecular Sciences	24	3															10.3390/ijms24032117	2023	2023-01-01				Int. J. Mol. Sci.	1422-0067										biological marker; aging; Alzheimer disease; anosmia; cell aging; cognitive defect; degenerative disease; human; mental disease; mild cognitive impairment; nerve cell; neurobiology; neuroepithelium; neuropathology; neurotransmission; nonhuman; nose; nose cavity; olfactory bulb; olfactory epithelium; olfactory mucosa; olfactory system; Parkinson disease; prodromal symptom; review; smelling; smelli…
381	Unavailable study	Journal Article	Canna, A; Esposito, F; Tedeschi, G; Trojsi, F; Passaniti, C; di Meo, I; Polito, R; Maiorino, M I; Paolisso, G; Cirillo, M; Rizzo, M R	2022	Neurovascular coupling in patients with type 2 diabetes mellitus	0	0								FRONTIERS IN AGING NEUROSCIENCE	14																10.3389/fnagi.2022.976340	2022	2022-01-01				FRONTIERS IN AGING NEUROSCIENCE	1663-4365
382	Unavailable study	Journal Article	Canna, A; Esposito, F; Tedeschi, G; Trojsi, F; Passaniti, C; di Meo, I; Polito, R; Maiorino, M I; Paolisso, G; Cirillo, M; Rizzo, M R	2022	Neurovascular coupling in patients with type 2 diabetes mellitus	0	0	http://www.ncbi.nlm.nih.gov/entrez/query.fcgi?cmd=Retrieve&db=pubmed&dopt=Abstract&list_uids=36118711&query_hl=1							Front Aging Neurosci	14				976340						Frontiers in aging neuroscience						10.3389/fnagi.2022.976340	2022	2022-01-20	Journal Article				1663-4365 (Print); 1663-4365 (Electronic); 1663-4365 (Linking)	Copyright ? 2022 Canna, Esposito, Tedeschi, Trojsi, Passaniti, di Meo, Polito, Maiorino, Paolisso, Cirillo and Rizzo.			36118711						brain network; cerebral blood blow; cognitive impairment; functional MRI; neurovascular coupling; type 2 diabetes mellitus
383	Unavailable study	Journal Article	Yu, Y; Yan, L F; Sun, Q; Hua, B; Zhang, J; Yang, Y; Dai, Y J; Cui, W X; Xiu, S J; Hu, Y C; Heng, C N; Liu, Q Q; Hou, J F; Pan, Y Y; Zhai, L H; Han, T H; Cui, G B; Wang, W	2019	Neurovascular decoupling in type 2 diabetes mellitus without mild cognitive impairment: Potential biomarker for early cognitive impairment	0	0								NEUROIMAGE	200				644-658												10.1016/j.neuroimage.2019.06.058	2019	2019-01-01				NEUROIMAGE	1053-8119
384	Unavailable study	Journal Article	Van Der Flier, W	2012	New frontiers in morphological and functional MRI	0	0	https://www.embase.com/search/results?subaction=viewrecord&id=L71386667&from=export http://dx.doi.org/10.1007/s00234-012-1062-4							Neuroradiology	54	1			S51-S52												10.1007/s00234-012-1062-4	2012	2012-01-01				Neuroradiology	0028-3940										marker; biological marker; society; functional magnetic resonance imaging; neuroradiology; nuclear magnetic resonance imaging; patient; human; brain; atrophy; precuneus; hippocampus; diagnosis; posterior cingulate; brain blood flow; Alzheimer disease; justice; spin labeling; rhombencephalon; brain region; blood flow; cognition; default mode network; voxel based morphometry; brain perfusion
385	Unavailable study	Journal Article	Confaloni, A; Terreni, L; Piscopo, P; Crestini, A; Campeggi, L M; Frigerio, C S; Blotta, I; Perri, M; Di Natale, M; Maletta, R; Marcon, G; Franceschi, M; Bruni, A C; Forloni, G; Cantafora, A	2003	Nicastrin gene in familial and sporadic Alzheimer's disease	0	0	https://www.embase.com/search/results?subaction=viewrecord&id=L37464620&from=export http://dx.doi.org/10.1016/j.neulet.2003.09.007							Neuroscience Letters	353	1			61-65												10.1016/j.neulet.2003.09.007	2003	2003-01-01				Neurosci. Lett.	0304-3940										amyloid beta protein; nicastrin; adult; aged; Alzheimer disease; article; controlled study; DNA polymorphism; female; gene; gene mutation; genotype; haplotype; human; intron; Italy; major clinical study; male; missense mutation; nicastrin gene; priority journal; single nucleotide polymorphism
386	Unavailable study	Journal Article	Mahmud, S Z; Denney, T S; Bashir, A	2023	Non-contrast estimate of blood-brain barrier permeability in humans using arterial spin labeling and magnetization transfer at 7 T	0	0								NMR IN BIOMEDICINE	36	7															10.1002/nbm.4908	2023	2023-01-01				NMR IN BIOMEDICINE	0952-3480
387	Unavailable study	Journal Article	Lin, Z X; Li, Y; Su, P; Mao, D; Wei, Z L; Pillai, J J; Moghekar, A; van Osch, M; Ge, Y L; Lu, H Z	2018	Non-contrast MR imaging of blood-brain barrier permeability to water	0	0								MAGNETIC RESONANCE IN MEDICINE	80	4			1507-1520												10.1002/mrm.27141	2018	2018-01-01				MAGNETIC RESONANCE IN MEDICINE	0740-3194
388	Unavailable study	Journal Article	Ohene, Y; Harrison, I F; Nahavandi, P; Ismail, O; Bird, E V; Ottersen, O P; Nagelhus, E A; Thomas, D L; Lythgoe, M F; Wells, J A	2019	Non-invasive MRI of brain clearance pathways using multiple echo time arterial spin labelling: an aquaporin-4 study	0	0	http://www.ncbi.nlm.nih.gov/entrez/query.fcgi?cmd=Retrieve&db=pubmed&dopt=Abstract&list_uids=30557661&query_hl=1							Neuroimage	188				515-523						NeuroImage						10.1016/j.neuroimage.2018.12.026	2019 Mar	2019-03-01	Journal Article; Research Support, Non-U.S. Gov't				1095-9572 (Electronic); 1053-8119 (Print); 1053-8119 (Linking)	Copyright ? 2019 The Authors. Published by Elsevier Inc. All rights reserved.			30557661						ASL; Aquaporin-4; Blood-brain barrier; Blood-brain interface; Glymphatic system; Multiple echo-time; Water permeability
389	Unavailable study	Journal Article	Ohene, Y; Harrison, I F; Nahavandi, P; Ismail, O; Bird, E V; Ottersen, O P; Nagelhus, E A; Thomas, D L; Lythgoe, M F; Wells, J A	2019	Non-invasive MRI of brain clearance pathways using multiple echo time arterial spin labelling: an aquaporin-4 study	0	0								NEUROIMAGE	188				515-523												10.1016/j.neuroimage.2018.12.026	2019	2019-01-01				NEUROIMAGE	1053-8119
390	Unavailable study	Journal Article	Fan, A P; Chen, K T; Nadiadwala, A; Toueg, T; Sha, S; Greicius, M D; Davidzon, G A; Chin, F T; Zaharchuk, G; Mormino, E C	2019	Non-invasive quantification of tau accumulation in dementia using simultaneous 18F-PI-2620 PET/MRI	0	0	https://www.embase.com/search/results?subaction=viewrecord&id=L629097807&from=export http://dx.doi.org/10.1177/0271678X19850985							Journal of Cerebral Blood Flow and Metabolism	39	1			110-111												10.1177/0271678X19850985	2019	2019-01-01				J. Cereb. Blood Flow Metab.	1559-7016										endogenous compound; tau protein; tracer; aged; Alzheimer disease; arterial blood; arterial spin labeling; association cortex; attenuation; blood sampling; brain blood flow; cerebellum; clinical article; compartment model; conference abstract; controlled study; female; human; in vivo study; injection; mild cognitive impairment; neck; parietal cortex; perfusion; positron emission tomography; postc…
391	Unavailable study	Journal Article	Piaceri, I; Imperiale, D; Ghidoni, E; Atzori, C; Bagnoli, S; Ferrari, C; Ungari, S; Ambrogio, L; Sorbi, S; Nacmias, B	2018	Novel GRN Mutations in Alzheimer's Disease and Frontotemporal Lobar Degeneration	0	0	https://www.embase.com/search/results?subaction=viewrecord&id=L621543007&from=export http://dx.doi.org/10.3233/JAD-170989							Journal of Alzheimer's Disease	62	4			1683-1689												10.3233/JAD-170989	2018	2018-01-01				J. Alzheimer's Dis.	1875-8908										amyloid precursor protein; presenilin 1; presenilin 2; adult; Alzheimer disease; apraxia; article; case report; clinical article; episodic memory; exon; female; frontotemporal dementia; gene mutation; genetic screening; genetic variation; human; ideomotor apraxia; intron; loss of function mutation; male; middle aged; neuroimaging; nuclear magnetic resonance imaging; polymerase chain reaction; pri…
392	Unavailable study	Journal Article	Banerjee, G; Wilson, D; J Ger, H R; Werring, D J	2016	Novel imaging techniques in cerebral small vessel diseases and vascular cognitive impairment	0	0								BIOCHIMICA ET BIOPHYSICA ACTA-MOLECULAR BASIS OF DISEASE	1862	5			926-938												10.1016/j.bbadis.2015.12.010	2016	2016-01-01				BIOCHIMICA ET BIOPHYSICA ACTA-MOLECULAR BASIS OF DISEASE	0925-4439
393	Unavailable study	Journal Article	Joseph, C; Benhatzel, C; Hopper, O; Lockwood, M	2019	Novel method utilizing arterial spin labeling single acquisition 3d echo planar imaging for determining CNS glymphatic clearance	0	0	https://www.embase.com/search/results?subaction=viewrecord&id=L629344672&from=export							Neurology	92	15																2019	2019-01-01				Neurology	1526-632X										adult; Alzheimer disease; arterial spin labeling; brain region; case report; clinical article; conference abstract; echo planar imaging; effect size; exercise; feasibility study; female; frontal lobe; heart rate; human; linear regression analysis; male; pilot study
394	Unavailable study	Journal Article	Joseph, C R	2020	Novel MRI Techniques Identifying Vascular Leak and Paravascular Flow Reduction in Early Alzheimer Disease	0	0								BIOMEDICINES	8	7															10.3390/biomedicines8070228	2020	2020-01-01				BIOMEDICINES	2227-9059
395	Unavailable study	Journal Article	Weih, M; Degirmenci, U; Kreil, S; Suttner, G; Schmidt, D; Kornhuber, J; Lewczuk, P; Kuwert, T	2011	Nuclear medicine diagnostic techniques in the era of pathophysiology-based CSF biomarkers for Alzheimer's disease	0	0	http://www.ncbi.nlm.nih.gov/entrez/query.fcgi?cmd=Retrieve&db=pubmed&dopt=Abstract&list_uids=21971454&query_hl=1							J Alzheimers Dis	26 Suppl 3				97-103						Journal of Alzheimer's disease : JAD						10.3233/JAD-2011-0020	2011	2011-01-20	Journal Article; Review				1875-8908 (Electronic); 1387-2877 (Linking)				21971454
396	Unavailable study	Journal Article	Weih, M; Degirmenci, U; Kreil, S; Suttner, G; Schmidt, D; Kornhuber, J; Lewczuk, P; Kuwert, T	2011	Nuclear medicine diagnostic techniques in the era of pathophysiology-based csf biomarkers for Alzheimers Disease	0	0	https://www.embase.com/search/results?subaction=viewrecord&id=L362822604&from=export http://dx.doi.org/10.3233/JAD-2011-0020							Journal of Alzheimer's Disease	26	SUPPL. 3			97-103												10.3233/JAD-2011-0020	2011	2011-01-01				J. Alzheimer's Dis.	1875-8908										biological marker; Alzheimer disease; article; brain blood flow; cerebrospinal fluid; diagnostic accuracy; diagnostic value; differential diagnosis; diffuse Lewy body disease; frontotemporal dementia; human; neuroimaging; nuclear magnetic resonance imaging; pathophysiology; positron emission tomography; priority journal; single photon emission computed tomography; spin labeling
397	Unavailable study	Journal Article	Prinelli, F; Musicco, M; Adorni, F; Di Santo, S; Pettenati, C; Caltagirone, C; Palmer, K; Russo, A	2013	Occurrence of cancer and Alzheimer's disease are inversely associated in elderly persons: A population-based incidence study	0	0	https://www.embase.com/search/results?subaction=viewrecord&id=L71215043&from=export							Functional Neurology	28				39-40													2013	2013-01-01				Funct. Neurol.	0393-5264										human; neoplasm; population; aged; Alzheimer disease; risk; survivor; senescence; register; aging; cancer incidence; health; cohort analysis; incidence; diagnosis; hospitalization; prescription
398	Unavailable study	Journal Article	Sible, I J; Jang, J Y; Dutt, S; Yew, B; Alitin, JPM; Li, Y R; Blanken, A E; Ho, J K; Marshall, A J; Kapoor, A; Shenasa, F; Gaubert, A; Nguyen, A; Sturm, V E; Mather, M; Rodgers, K E; Shao, X F; Wang, D J; Nation, D A	2023	Older Adults With Higher Blood Pressure Variability Exhibit Cerebrovascular Reactivity Deficits	0	0								AMERICAN JOURNAL OF HYPERTENSION	36	1			63-68												10.1093/ajh/hpac108	2023	2023-01-01				AMERICAN JOURNAL OF HYPERTENSION	0895-7061
399	Unavailable study	Journal Article	Aslan, S; Lu, H Z	2010	On the sensitivity of ASL MRI in detecting regional differences in cerebral blood flow	0	0								MAGNETIC RESONANCE IMAGING	28	7			928-935												10.1016/j.mri.2010.03.037	2010	2010-01-01				MAGNETIC RESONANCE IMAGING	0730-725X
400	Unavailable study	Journal Article	Verclytte, S; Lopes, R; Delmaire, C; Ferre, J C; Pasquier, F; Leclerc, X	2015	Optimization of brain perfusion image quality by cortical surface-based projection of arterial spin labeling maps in early-onset Alzheimer's disease patients	0	0								EUROPEAN RADIOLOGY	25	8			2479-2484												10.1007/s00330-015-3652-0	2015	2015-01-01				EUROPEAN RADIOLOGY	0938-7994
401	Unavailable study	Journal Article	Juttukonda, M R; Stephens, K A; Yen, Y F; Howard, C M; Polimeni, J R; Rosen, B R; Salat, D H	2022	Oxygen extraction efficiency and white matter lesion burden in older adults exhibiting radiological evidence of capillary shunting	0	0	http://www.ncbi.nlm.nih.gov/entrez/query.fcgi?cmd=Retrieve&db=pubmed&dopt=Abstract&list_uids=35673981&query_hl=1							J Cereb Blood Flow Metab	42	10			1933-1943						Journal of cerebral blood flow and metabolism : official journal of the International Society of Cerebral Blood Flow and Metabolism						10.1177/0271678X221105986	2022 Oct	2022-10-01	Journal Article; Research Support, N.I.H., Extramural; Research Support, Non-U.S. Gov't				1559-7016 (Electronic); 0271-678X (Print); 0271-678X (Linking)				35673981						Aging; capillary shunting; cerebral blood flow; oxygen extraction fraction; white matter lesions
402	Unavailable study	Journal Article	Juttukonda, M R; Stephens, K A; Yen, Y F; Howard, C M; Polimeni, J R; Rosen, B R; Salat, D H	2022	Oxygen extraction efficiency and white matter lesion burden in older adults exhibiting radiological evidence of capillary shunting	0	0	https://www.embase.com/search/results?subaction=viewrecord&id=L2017852015&from=export http://dx.doi.org/10.1177/0271678X221105986							Journal of Cerebral Blood Flow and Metabolism	42	10			1933-1943												10.1177/0271678X221105986	2022	2022-01-01				J. Cereb. Blood Flow Metab.	1559-7016										MRI scanner; tesla 3T; Tesla 7T; gadolinium pentetate meglumine; adult; aged; aging; Alzheimer disease; arterial spin labeling; article; brain blood flow; brain tissue; capillary shunting; disease burden; dynamic susceptibility contrast; hemodynamics; human; image processing; lesion volume; nuclear magnetic resonance imaging; oxygen extraction fraction; perfusion; physiology; radiology; relaxatio…
403	Unavailable study	Journal Article	Pelizzari, L; Di Tella, S; Rossetto, F; Lagan, M M; Bergsland, N; Pirastru, A; Meloni, M; Nemni, R; Baglio, F	2020	Parietal Perfusion Alterations in Parkinson's Disease Patients Without Dementia	0	0								FRONTIERS IN NEUROLOGY	11																10.3389/fneur.2020.00562	2020	2020-01-01				FRONTIERS IN NEUROLOGY	1664-2295
404	Unavailable study	Journal Article	Chappell, M A; McConnell, FAK; Golay, X; G Nther, M; Hernandez-Tamames, J A; van Osch, M J; Asllani, I	2021	Partial volume correction in arterial spin labeling perfusion MRI: A method to disentangle anatomy from physiology or an analysis step too far?	0	0								NEUROIMAGE	238																10.1016/j.neuroimage.2021.118236	2021	2021-01-01				NEUROIMAGE	1053-8119
405	Unavailable study	Journal Article	Yang, W J; Huang, W; Chen, S X	2014	Partial Volume Correction on ASL-MRI and Its Application on Alzheimer's Disease Diagnosis	0	0								IEICE TRANSACTIONS ON INFORMATION AND SYSTEMS	E97D	11			2912-2918												10.1587/transinf.2014EDP7104	2014	2014-01-01				IEICE TRANSACTIONS ON INFORMATION AND SYSTEMS	1745-1361
406	Unavailable study	Journal Article	Horgusluoglu, E; Nho, K; Risacher, S L; Saykin, A J	2015	Pathway-based gene analysis identifies VEGFA as a gene associated with cerebral blood flow in Alzheimer's disease	0	0	https://www.embase.com/search/results?subaction=viewrecord&id=L72125664&from=export							Alzheimer's and Dementia	11	7			P855													2015	2015-01-01				Alzheimer's Dementia	1552-5260										neurotrophic factor; growth factor; glial cell line derived neurotrophic factor; vasculotropin; stromal cell derived factor 1; gene; brain blood flow; Alzheimer disease; nervous system development; brain; angiogenesis; adult; blood flow; nerve cell; human; hippocampus; phenotype; adulthood; brain perfusion; perfusion; genetic association; pathophysiology; genetic variability; allele; gender; geno…
407	Unavailable study	Journal Article	Ding, B; Ling, H W; Zhang, Y; Huang, J; Zhang, H; Wang, T; Yan, F H	2014	Pattern of cerebral hyperperfusion in Alzheimer's disease and amnestic mild cognitive impairment using voxel-based analysis of 3D arterial spin-labeling imaging: initial experience	0	0	http://www.ncbi.nlm.nih.gov/entrez/query.fcgi?cmd=Retrieve&db=pubmed&dopt=Abstract&list_uids=24707173&query_hl=1							Clin Interv Aging	9				493-500						Clinical interventions in aging						10.2147/CIA.S58879	2014	2014-01-20	Journal Article				1178-1998 (Electronic); 1176-9092 (Print); 1176-9092 (Linking)				24707173						Alzheimer’s disease; amnestic mild cognitive impairment; arterial spin labeling; perfusion image
408	Unavailable study	Journal Article	Ding, B; Ling, H W; Zhang, Y; Huang, J; Zhang, H; Wang, T; Yan, F H	2014	Pattern of cerebral hyperperfusion in Alzheimer's disease and amnestic mild cognitive impairment using voxel-based analysis of 3D arterial spin-labeling imaging: Initial experience	0	0	https://www.embase.com/search/results?subaction=viewrecord&id=L372713866&from=export http://dx.doi.org/10.2147/CIA.S58879							Clinical Interventions in Aging	9				493-500												10.2147/CIA.S58879	2014	2014-01-01				Clin. Interventions Aging	1178-1998										adult; Alzheimer disease; anterior cingulate; article; basal ganglion; brain blood flow; brain perfusion; caudate nucleus; clinical article; continuous pulse arterial spin labeling; controlled study; female; frontal lobe; human; image analysis; inferior temporal cortex; limbic cortex; male; mild cognitive impairment; MRI scanner; occipital lobe; parietal cortex; putamen; spin labeling; statistica…
409	Unavailable study	Journal Article	Xu, G; Antuono, P G; Jones, J; Xu, Y; Wu, G; Ward, D; Li, S J	2007	Perfusion fMRI detects deficits in regional CBF during memory-encoding tasks in MCI subjects	0	0								NEUROLOGY	69	17			1650-1656												10.1212/01.wnl.0000296941.06685.22	2007	2007-01-01				NEUROLOGY	0028-3878
410	Unavailable study	Journal Article	Dolui, S; Vidorreta, M; Nasrallah, I; Wolk, D; Detre, J	2019	Periventricular cerebral blood flow as a biomarker for cerebral small vessel disease	0	0	https://www.embase.com/search/results?subaction=viewrecord&id=L629494996&from=export							Neurology	92	15																2019	2019-01-01				Neurology	1526-632X										biological marker; adult; age; aged; Alzheimer disease; arteriole; artery; brain blood flow; cardia; cerebrovascular disease; conference abstract; controlled study; feasibility study; female; human; lesion volume; major clinical study; male; middle aged; perfusion weighted imaging; quantitative analysis; remission; white matter lesion
411	Unavailable study	Journal Article	Khan, A F; Adewale, Q; Baumeister, T R; Carbonell, F; Zilles, K; Palomero-Gallagher, N; Iturria-Medina, Y; Alzheimer'S, Dis Neuroimaging Initi	2022	Personalized brain models identify neurotransmitter receptor changes in Alzheimer's disease	0	0								BRAIN	145	5			1785-1804												10.1093/brain/awab375	2022	2022-01-01				BRAIN	0006-8950
412	Unavailable study	Journal Article	Barthel, H; Schroeter, M L; Hoffmann, K T; Sabri, O	2015	PET/MR in dementia and other neurodegenerative diseases	0	0	https://www.embase.com/search/results?subaction=viewrecord&id=L603575437&from=export http://dx.doi.org/10.1053/j.semnuclmed.2014.12.003							Seminars in Nuclear Medicine	45	3			224-233												10.1053/j.semnuclmed.2014.12.003	2015	2015-01-01				Semin. Nucl. Med.	1558-4623										alpha synuclein; biological marker; fluorodeoxyglucose f 18; Alzheimer disease; amyloid plaque; amyotrophic lateral sclerosis; Creutzfeldt Jakob disease; degenerative disease; dementia; differential diagnosis; diffusion tensor imaging; frontotemporal dementia; functional magnetic resonance imaging; glucose intake; human; Huntington chorea; mild cognitive impairment; multiinfarct dementia; nervous…
413	Unavailable study	Journal Article	Nygaard, H B	2017	Pharmacokinetics and dynamics of a ketogenic intervention in Alzheimer's disease and frontotemporal dementia	0	0	https://www.embase.com/search/results?subaction=viewrecord&id=L620611698&from=export							Alzheimer's and Dementia	13	7			P883													2017	2017-01-01				Alzheimer's Dementia	1552-5279										biological marker; glutamic acid; glutamine; ketone; medium chain triacylglycerol; n acetylaspartic acid; placebo; actimetry; adaptive clinical trial; adult; Alzheimer disease; arterial spin labeling; brain blood flow; circadian rhythm; clinical article; cognition; cohort analysis; conference abstract; controlled study; diagnosis; drug therapy; electroencephalogram; exploratory research; female; …
414	Unavailable study	Journal Article	Joseph, C R; Benhatzel, C M; Stern, L J; Hopper, O M; Lockwood, M D	2020	Pilot study utilizing MRI 3D TGSE PASL (arterial spin labeling) differentiating clearance rates of labeled protons in the CNS of patients with early Alzheimer disease from normal subjects	0	0								MAGNETIC RESONANCE MATERIALS IN PHYSICS BIOLOGY AND MEDICINE	33	4			559-568												10.1007/s10334-019-00818-3	2020	2020-01-01				MAGNETIC RESONANCE MATERIALS IN PHYSICS BIOLOGY AND MEDICINE	1352-8661
415	Unavailable study	Journal Article	Huang, W; Wan, C Y; Zeng, J; Ding, H J; Zhang, P; Chen, G	2018	Pixel-wise partial volume effects correction on arterial spin labeling magnetic resonance images	0	0								MULTIMEDIA TOOLS AND APPLICATIONS	77	6			6913-6932												10.1007/s11042-017-4609-x	2018	2018-01-01				MULTIMEDIA TOOLS AND APPLICATIONS	1380-7501
416	Unavailable study	Journal Article	Scacchi, R; Gambina, G; Ruggeri, M; Martini, M C; Ferrari, G; Silvestri, M; Schiavon, R; Corbo, R M	1999	Plasma levels of apolipoprotein E and genetic markers in elderly patients with Alzheimer's disease	0	0	https://www.embase.com/search/results?subaction=viewrecord&id=L29051535&from=export http://dx.doi.org/10.1016/S0304-3940(98)00889-1							Neuroscience Letters	259	1			33-36												10.1016/S0304-3940(98)00889-1	1999	1999-01-01				Neurosci. Lett.	0304-3940										alpha 1 antitrypsin; apolipoprotein C1; apolipoprotein C2; apolipoprotein E; apolipoprotein E4; presenilin 1; aged; allele; Alzheimer disease; article; controlled study; DNA polymorphism; female; gene linkage disequilibrium; genetic marker; genotype; human; Italy; major clinical study; male; priority journal
417	Unavailable study	Journal Article	Kamagata, K; Motoi, Y; Hori, M; Suzuki, M; Nakanishi, A; Shimoji, K; Kyougoku, S; Kuwatsuru, R; Sasai, K; Abe, O; Mizuno, Y; Aoki, S; Hattori, N	2011	Posterior Hypoperfusion in Parkinson's Disease With and Without Dementia Measured With Arterial Spin Labeling MRI	0	0								JOURNAL OF MAGNETIC RESONANCE IMAGING	33	4			803-807												10.1002/jmri.22515	2011	2011-01-01				JOURNAL OF MAGNETIC RESONANCE IMAGING	1053-1807
418	Unavailable study	Journal Article	Nicholas, C R; Okonkwo, O C; Bendlin, B B; Oh, J M; Asthana, S; Rowley, H A; Hermann, B; Sager, M A; Johnson, S C	2015	Posteromedial hyperactivation during episodic recognition among people with memory decline: findings from the WRAP study	0	0								BRAIN IMAGING AND BEHAVIOR	9	4			690-702												10.1007/s11682-014-9322-z	2015	2015-01-01				BRAIN IMAGING AND BEHAVIOR	1931-7557
419	Unavailable study	Journal Article	Schuff, N	2009	Potential Role of High-Field MRI for Studies in Parkinson's Disease	0	0								MOVEMENT DISORDERS	24	14			S684-S690												10.1002/mds.22647	2009	2009-01-01				MOVEMENT DISORDERS	0885-3185
420	Unavailable study	Journal Article	Invitto, S; Piraino, G; Ciccarese, V; Carmillo, L; Caggiula, M; Trianni, G; Nicolardiu, G; Di Nuovo, S; Balconi, M	2018	Potential Role of OERP as Early Marker of Mild Cognitive Impairment	0	0								FRONTIERS IN AGING NEUROSCIENCE	10																10.3389/fnagi.2018.00272	2018	2018-01-01				FRONTIERS IN AGING NEUROSCIENCE	1663-4365
421	Unavailable study	Journal Article	Invitto, S; Piraino, G; Ciccarese, V; Carmillo, L; Caggiula, M; Trianni, G; Nicolardi, G; Di Nuovo, S; Balconi, M	2018	Potential Role of OERP as Early Marker of Mild Cognitive Impairment	0	0	http://www.ncbi.nlm.nih.gov/entrez/query.fcgi?cmd=Retrieve&db=pubmed&dopt=Abstract&list_uids=30271339&query_hl=1							Front Aging Neurosci	10				272						Frontiers in aging neuroscience						10.3389/fnagi.2018.00272	2018	2018-01-20	Journal Article				1663-4365 (Print); 1663-4365 (Electronic); 1663-4365 (Linking)				30271339						CSERP; MCI; OERP; aging; neurodegenerative processes; olfactory perception
422	Unavailable study	Journal Article	Losinski, G; Burns, J; Morris, J; Vidoni, E; Clutton, J; Watts, A	2022	Preclinical Alzheimer's Disease Biomarker Risk Profile for Postmenopausal Women: An Exploratory Multimodal Neuroimaging Study	0	0	https://www.embase.com/search/results?subaction=viewrecord&id=L640005220&from=export http://dx.doi.org/10.1097/GME.0000000000002112							Menopause	29	12			1474-1475												10.1097/GME.0000000000002112	2022	2022-01-01				Menopause	1530-0374										amyloid beta protein; apolipoprotein E; biological marker; endogenous compound; estrogen; florbetapir f 18; aged; Alzheimer disease; amygdala; anterior cingulate; arterial spin labeling; body fat percentage; brain blood flow; brain region; brain size; cardiovascular risk factor; cognitive defect; conference abstract; controlled study; demography; drug therapy; education; exploratory research; fem…
423	Unavailable study	Journal Article	Perri, R; Serra, L; Carlesimo, G A; Caltagirone, C; Alberoni, M; Appollonio, I; Bonaiuto, S; Bottini, G; Caffarra, P; Carlomagno, S; Carolei, A; De Bastiani, P; Di Luca, M; Franceschi, M; Gallucci, M; Gambina, G; Ghidoni, E; Girotti, F; Giubilei, F; Lorusso, S; Marchetti, C; Monastero, R; Mina, C; Padovani, A; Perini, M; Pettenati, C; Piras, M R; Provinciali, L; Quartarone, A; Graceffa, A; Senin,…	2007	Preclinical dementia: An Italian multicentre study on amnestic mild cognitive impairment	0	0	https://www.embase.com/search/results?subaction=viewrecord&id=L46631934&from=export http://dx.doi.org/10.1159/000100871							Dementia and Geriatric Cognitive Disorders	23	5			289-300												10.1159/000100871	2007	2007-01-01				Dementia Geriatr. Cogn. Disord.	1420-8008										aged; Alzheimer disease; article; cognitive defect; controlled study; dementia; female; follow up; human; major clinical study; male; neuropsychology; priority journal; recall; recognition; verbalization; visual stimulation; word list recall
424	Unavailable study	Generic	D Aaz, G; Garc Aa-Polo, P; Mato, V; Alfayate, E; Hern Ndez-Tamames, J A; Malpica, N	2014	Predicting Very Early Stage Mild Cognitive Impairment Based on a Voxel-wise Arterial Spin Labeling Analysis	0	0		BayroCorrochano, E; Hancock, E		PROGRESS IN PATTERN RECOGNITION IMAGE ANALYSIS, COMPUTER VISION, AND APPLICATIONS, CIARP 2014		19th Iberoamerican Congress on Pattern Recognition (CIARP)		PROGRESS IN PATTERN RECOGNITION IMAGE ANALYSIS, COMPUTER VISION, AND APPLICATIONS, CIARP 2014	8827				714-721													2014	2014-01-01					0302-9743
425	Unavailable study	Journal Article	Zhou, Y; Song, Z Y; Han, X; Li, H J; Tang, X Y	2021	Prediction of Alzheimer's Disease Progression Based on Magnetic Resonance Imaging	0	0								ACS CHEMICAL NEUROSCIENCE	12	22			4209-4223												10.1021/acschemneuro.1c00472	2021	2021-01-01				ACS CHEMICAL NEUROSCIENCE	1948-7193
426	Unavailable study	Journal Article	Albani, D; Roiter, I; Artuso, V; Batelli, S; Prato, F; Pesaresi, M; Galimberti, D; Scarpini, E; Bruni, A; Franceschi, M; Piras, M R; Confaloni, A; Forloni, G	2007	Presenilin-1 mutation E318G and familial Alzheimer's disease in the Italian population	0	0	https://www.embase.com/search/results?subaction=viewrecord&id=L47393587&from=export http://dx.doi.org/10.1016/j.neurobiolaging.2006.07.003							Neurobiology of Aging	28	11			1682-1688												10.1016/j.neurobiolaging.2006.07.003	2007	2007-01-01				Neurobiol. Aging	0197-4580										amyloid beta protein[1-40]; amyloid beta protein[1-42]; presenilin 1; adult; aged; Alzheimer disease; article; Australia; controlled study; female; fibroblast; fibroblast culture; Fisher exact test; gene; gene mutation; genetic association; genetic polymorphism; genetic risk; heterozygote; high performance liquid chromatography; human; Italy; major clinical study; male; nucleotide sequence; popul…
427	Unavailable study	Journal Article	Karu, I; Loit, R; Zilmer, K; Kairane, C; Paapstel, A; Zilmer, M; Starkopf, J	2007	Pre-treatment with hyperoxia before coronary artery bypass grafting - effects on myocardial injury and inflammatory response	0	0	https://www.cochranelibrary.com/central/doi/10.1002/central/CN-00698613/full								51	10			1305‐1313												10.1111/j.1399-6576.2007.01444.x	2007	2007-01-01															*coronary artery bypass graft; *heart muscle injury; *hyperoxia; *inflammation; Adult; Article; Beta adrenergic receptor blocking agent; Blood sampling; Calcium channel blocking agent; Cannula; Cardioplegia; Cardiopulmonary bypass; Clinical article; Clinical trial; Controlled clinical trial; Controlled study; Coronary Artery Bypass; Coronary sinus; Creatine Kinase [blood]; Creatine kinase MB/ec […
428	Unavailable study	Journal Article	Xia, M; Chen, S; Shi, Y; Huang, Y; Xu, J; Zhao, T; He, S; Wu, Y; Xu, C; Zang, W; Zhang, J	2015	Probable novel PSEN2 Pro123Leu mutation in a Chinese Han family of Alzheimer's disease	0	0	http://www.ncbi.nlm.nih.gov/entrez/query.fcgi?cmd=Retrieve&db=pubmed&dopt=Abstract&list_uids=26422362&query_hl=1							Neurobiol Aging	36	12			3334.e13-3334.e18						Neurobiology of aging						10.1016/j.neurobiolaging.2015.09.003	2015 Dec	2015-12-01	Journal Article; Research Support, Non-U.S. Gov't				1558-1497 (Electronic); 0197-4580 (Linking)	Copyright ? 2015 Elsevier Inc. All rights reserved.			26422362						ASL; Alzheimer's disease; P123L mutation; PSEN2; Positron emission tomography
429	Unavailable study	Journal Article	Xia, M; Chen, S; Shi, Y; Huang, Y; Xu, J; Zhao, T; He, S; Wu, Y; Xu, C; Zang, W; Zhang, J	2015	Probable novel PSEN2 Pro123Leu mutation in a Chinese Han family of Alzheimer's disease	0	0	https://www.embase.com/search/results?subaction=viewrecord&id=L606675891&from=export http://dx.doi.org/10.1016/j.neurobiolaging.2015.09.003							Neurobiology of Aging	36	12			3334.e13-3334.e18												10.1016/j.neurobiolaging.2015.09.003	2015	2015-01-01				Neurobiol. Aging	1558-1497										fluorodeoxyglucose f 18; presenilin 2; adult; aged; Alzheimer disease; amnesia; article; brain perfusion; clinical article; clinical examination; clinical feature; codon; cognitive defect; computer assisted tomography; controlled study; female; gene mutation; genetic conservation; genetic variability; glucose metabolism; Han Chinese; heterozygosity; high throughput sequencing; human; male; middle…
430	Unavailable study	Journal Article	Blanc, F; Roquet, D; Noblet, V; Cretin, B; Lamy, J; Philippi, N; De Sousa, P L; Demuynck, C; Bouchon, A; Kremer, S; Martin-Hunyadi, C	2016	Prodromal and non-prodromal dementia with lewy bodies and Alzheimer's disease: A multimodal MRI approach	0	0	https://www.embase.com/search/results?subaction=viewrecord&id=L613188670&from=export							Alzheimer's and Dementia	12	7			P473													2016	2016-01-01				Alzheimer's Dementia	1552--5260										Alzheimer disease; anterior cingulate; arterial spin labeling; atrophy; claustrum; cognition; congenital malformation; controlled study; diagnosis; diffuse Lewy body disease; family; frontal cortex; gray matter; hallucination; hippocampus; human; insula; major clinical study; parahippocampal gyrus; perfusion; putamen; statistical model; symptom
431	Unavailable study	Journal Article	Nation, D A; Han, D; Jang, J; Dutt, S; Ho, J K; Yew, B; Tan, A; McIntosh, E C; Blanken, A E; Gaubert, A; Marshall, A; Sible, I J; Rodgers, K E; Li, Y	2019	PROGENITOR CELL SENESCENCE IS LINKED TO NEUROVASCULAR DYSFUNCTION AND LOSS OF BRAIN NETWORK CONNECTIVITY	0	0	https://www.embase.com/search/results?subaction=viewrecord&id=L2003374943&from=export http://dx.doi.org/10.1016/j.jalz.2019.06.3829							Alzheimer's and Dementia	15	7			P1338												10.1016/j.jalz.2019.06.3829	2019	2019-01-01				Alzheimer's Dementia	1552-5279										beta galactosidase; endogenous compound; adult; aged; Alzheimer disease; arterial spin labeling; brain perfusion; brain region; cell aging; cell level; cerebrovascular accident; colony forming unit; conference abstract; controlled study; default mode network; female; functional connectivity; functional magnetic resonance imaging; gene expression; human; human cell; leukocyte culture; male; poster…
432	Unavailable study	Journal Article	Zheng, X; Zeng, N; Wang, A; Zhu, Z; Zhong, C; Xu, T; Xu, T; Peng, Y; Peng, H; Li, Q; Et, Al.	2018	Prognostic Value of White Blood Cell in Acute Ischemic Stroke Patients	0	0	https://www.cochranelibrary.com/central/doi/10.1002/central/CN-01930282/full								15	2			151‐157												10.2174/1567202615666180626154857	2018	2018-01-01															Adult; Aged; Aged, 80 and over; Blood Pressure; Brain Ischemia [*complications]; China; Female; Humans; Leukocytes [*pathology]; Magnetic Resonance Imaging; Male; Middle Aged; Odds Ratio; Outcome Assessment, Health Care; Prognosis; Severity of Illness Index; Stroke [diagnosis, etiology, pathology]; Tomography, X‐Ray Computed; Young Adult
433	Unavailable study	Journal Article	Tramacere, F; Portaluri, M	2018	Prostate cancer: Moderate hypofrationated in post-operative setting	0	0	https://www.embase.com/search/results?subaction=viewrecord&id=L623342168&from=export							Radiotherapy and Oncology	127				S832													2018	2018-01-01				Radiother. Oncol.	1879-0887										endogenous compound; unclassified drug; acute toxicity; aged; Alzheimer disease; biochemical recurrence; bladder fistula; cancer patient; cancer prognosis; cancer radiotherapy; cancer recurrence; cancer surgery; cell cycle G1 phase; colon cancer; complication; conference abstract; conformal radiotherapy; diagnosis; follow up; gastrointestinal tract; human; human tissue; linear accelerator; lung c…
434	Unavailable study	Journal Article	Abaei, M; Baas, K P A; Petr, J; Hill, D L; Wolz, R; Kuijer, J; Sokolska, M; Barkhof, F; Ourselin, S; Duncan, J; Vos, S; Mutsaerts, H J; Thomas, D L	2018	PROTOCOL HARMONISATION AND IN-VIVO COMPARISON OF ARTERIAL SPIN LABELLING PERFUSION MRI FOR MULTICENTER CLINICAL TRIALS	0	0	https://www.embase.com/search/results?subaction=viewrecord&id=L2001204859&from=export http://dx.doi.org/10.1016/j.jalz.2018.06.1785							Alzheimer's and Dementia	14	7			P1269-P1271												10.1016/j.jalz.2018.06.1785	2018	2018-01-01				Alzheimer's Dementia	1552-5279										biological marker; adult; Alzheimer disease; analysis of variance; arterial spin labeling; body weight; brain blood flow; clinical article; conference abstract; consensus; controlled study; England; female; frontotemporal dementia; functional magnetic resonance imaging; gray matter; human; imaging software; in vivo study; male; metabolism; middle aged; mild cognitive impairment; multicenter study…
435	Unavailable study	Journal Article	Mak, E; Dounavi, M E; Low, A; Carter, S F; McKiernan, E; Williams, G B; Jones, P S; Carriere, I; Muniz, G T; Ritchie, K; Ritchie, C; Su, L; O'Brien, J T	2021	Proximity to dementia onset and multi-modal neuroimaging changes: The prevent-dementia study	0	0	http://www.ncbi.nlm.nih.gov/entrez/query.fcgi?cmd=Retrieve&db=pubmed&dopt=Abstract&list_uids=33454416&query_hl=1							Neuroimage	229				117749						NeuroImage						10.1016/j.neuroimage.2021.117749	2021 Apr 1	2021-04-01	Journal Article; Research Support, Non-U.S. Gov't				1095-9572 (Electronic); 1053-8119 (Linking)	Copyright ? 2021. Published by Elsevier Inc.			33454416						APOE4; Biomarkers; DTI; Dementia; MRI; Neuroimaging
436	Unavailable study	Journal Article	Mak, E; Dounavi, M E; Low, A; Carter, S F; McKiernan, E; Williams, G B; Jones, P S; Carriere, I; Muniz, G T; Ritchie, K; Ritchie, C; Su, L; O'Brien, J T	2021	Proximity to dementia onset and multi-modal neuroimaging changes: The prevent-dementia study	0	0								NEUROIMAGE	229																10.1016/j.neuroimage.2021.117749	2021	2021-01-01				NEUROIMAGE	1053-8119
437	Unavailable study	Journal Article	Binnewijzend, M; Kuijer, J; Benedictus, M; Wattjes, M; Van Der Flier, W; Scheltens, P; Barkhof, F	2011	Pseudo-continuous arterial spinlabelling at 3T in Alzheimer disease - Initial experience in a memory clinic	0	0	https://www.embase.com/search/results?subaction=viewrecord&id=L70502754&from=export http://dx.doi.org/10.1016/j.jalz.2011.05.2064							Alzheimer's and Dementia	7	4			S713												10.1016/j.jalz.2011.05.2064	2011	2011-01-01				Alzheimer's Dementia	1552-5260										Alzheimer disease; hospital; memory; patient; human; Mini Mental State Examination; cognition; carotid artery; diagnosis; gender; early diagnosis; vascular disease; spin labeling; blood; perfusion; brain blood flow; arm; image quality; nuclear magnetic resonance imaging; precuneus; posterior cingulate; linear regression analysis; artifact; infarction; analysis of variance; density; brain; diagnos…
438	Unavailable study	Journal Article	Marterstock, D C; Knott, MFX; Hoelter, P; Lang, S; Oberstein, T; Kornhuber, J; Doerfler, A; Schmidt, M A	2022	Pulsed Arterial Spin Labeling and Segmented Brain Volumetry in the Diagnostic Evaluation of Frontotemporal Dementia, Alzheimer's Disease and Mild Cognitive Impairment	0	0	http://www.ncbi.nlm.nih.gov/entrez/query.fcgi?cmd=Retrieve&db=pubmed&dopt=Abstract&list_uids=35076603&query_hl=1							Tomography	8	1			229-244						Tomography (Ann Arbor, Mich.)						10.3390/tomography8010018	2022 Jan 17	2022-01-17	Journal Article				2379-139X (Electronic); 2379-1381 (Print); 2379-1381 (Linking)				35076603						Alzheimer’s disease; brain volumetry; dementia; frontotemporal dementia; mild cognitive impairment; pulsed arterial spin labeling
439	Unavailable study	Journal Article	Marterstock, D C; Knott, MFX; Hoelter, P; Lang, S F; Oberstein, T; Kornhuber, J; Doerfler, A; Schmidt, M A	2022	Pulsed Arterial Spin Labeling and Segmented Brain Volumetry in the Diagnostic Evaluation of Frontotemporal Dementia, Alzheimer's Disease and Mild Cognitive Impairment	0	0								TOMOGRAPHY	8	1			229-244												10.3390/tomography8010018	2022	2022-01-01				TOMOGRAPHY	2379-1381
440	Unavailable study	Thesis	李栋学	2020	QSM联合3D-ASL对阿尔茨海默病病程演变脑铁及脑血流量的定量研究	0	0	https://link.cnki.net/doi/10.27680/d.cnki.gzyyc.2020.000148						遵义医科大学										王荣品								10.27680/d.cnki.gzyyc.2020.000148			硕士														阿尔茨海默病;定量磁化率成像;三维动脉自旋标记;脑网络组图谱
441	Unavailable study	Journal Article	Dokdok, M; Alpsan, MHG; Karaman, K; Karadeniz, O; Kutukcu, Y; Gocmen, S	2022	Qualitative Assessment of Perfusion Maps Derived from Pulsed Arterial Spin Labeling Magnetic Resonance Imaging (PASL MRI) in Patients with Cognitive Disorders	0	0								IRANIAN JOURNAL OF RADIOLOGY	19	1															10.5812/iranjradiol.115141	2022	2022-01-01				IRANIAN JOURNAL OF RADIOLOGY	1735-1065
442	Unavailable study	Journal Article	Maier, F C; Keller, M D; Bukala, D; Brereton, I; Galloway, G; Pichler, B J	2015	Quantification of cerebral β-amyloidosis and RCBF with PET/MRI at 7 t and high-resolution μMRI at 16.4 t in APP23 mice	0	0	https://www.embase.com/search/results?subaction=viewrecord&id=L71837208&from=export http://dx.doi.org/10.1007/s11307-014-0809-1							Molecular Imaging and Biology	17	1															10.1007/s11307-014-0809-1	2015	2015-01-01				Mol. Imaging Biol.	1536-1632										carbon 11; amyloid; isoflurane; amyloidosis; mouse; molecular imaging; nuclear magnetic resonance imaging; brain; histology; brain blood flow; Alzheimer disease; attenuation; cerebellum; body temperature; rectal temperature; feedback system; ex vivo study; contrast to noise ratio; spin labeling; clinical research; amyloid plaque; thalamus; hippocampus; sensitivity and specificity; imaging; examin…
443	Unavailable study	Journal Article	V Rkuti, B; Cavusoglu, M; Kullik, A; Schiffler, B; Veit, R; Yilmaz; Rosenstiel, W; Braun, C; Uludag, K; Birbaumer, N; Sitaram, R	2011	Quantifying the Link between Anatomical Connectivity, Gray Matter Volume and Regional Cerebral Blood Flow: An Integrative MRI Study	0	0								PLOS ONE	6	4															10.1371/journal.pone.0014801	2011	2011-01-01				PLOS ONE	1932-6203
444	Unavailable study	Journal Article	Mak, HKF; Chan, Q N; Zhang, Z P; Petersen, E T; Qiu, D Q; Zhang, L D; Yau, KKW; Chu, L W; Golay, X	2012	Quantitative Assessment of Cerebral Hemodynamic Parameters by QUASAR Arterial Spin Labeling in Alzheimer's Disease and Cognitively Normal Elderly Adults at 3-Tesla	0	0								JOURNAL OF ALZHEIMERS DISEASE	31	1			33-44												10.3233/JAD-2012-111877	2012	2012-01-01				JOURNAL OF ALZHEIMERS DISEASE	1387-2877
445	Unavailable study	Journal Article	Rane, S; Koh, N; Boord, P; Madhyastha, T; Askren, M K; Jayadev, S; Cholerton, B; Larson, E; Grabowski, T J	2018	Quantitative cerebrovascular pathology in a community-based cohort of older adults	0	0								NEUROBIOLOGY OF AGING	65				77-85												10.1016/j.neurobiolaging.2018.01.006	2018	2018-01-01				NEUROBIOLOGY OF AGING	0197-4580
446	Unavailable study	Journal Article	Stefanovic, B; Sled, J G	2019	Quantitative imaging of cerebral microvasculature	0	0	https://www.embase.com/search/results?subaction=viewrecord&id=L628159777&from=export http://dx.doi.org/10.1111/micc.12524							Microcirculation	26	4															10.1111/micc.12524	2019	2019-01-01				Microcirculation	1549-8719										endogenous compound; rhodopsin; Alzheimer disease; animal experiment; animal model; arterial spin labeling; brain perfusion; brain tissue; cerebrovascular disease; conference abstract; disease exacerbation; fluorescence microscopy; histopathology; lifespan; microvasculature; nonhuman; photostimulation; quantitative analysis; sensitivity and specificity; transgene; traumatic brain injury
447	Unavailable study	Journal Article	Li, D; Liu, Y; Zeng, X; Xiong, Z; Yao, Y; Liang, D; Qu, H; Xiang, H; Yang, Z; Nie, L; Wu, P Y; Wang, R	2020	Quantitative Study of the Changes in Cerebral Blood Flow and Iron Deposition During Progression of Alzheimer's Disease	0	0	http://www.ncbi.nlm.nih.gov/entrez/query.fcgi?cmd=Retrieve&db=pubmed&dopt=Abstract&list_uids=32986675&query_hl=1							J Alzheimers Dis	78	1			439-452						Journal of Alzheimer's disease : JAD						10.3233/JAD-200843	2020	2020-01-20	Journal Article; Research Support, Non-U.S. Gov't				1875-8908 (Electronic); 1387-2877 (Linking)				32986675						3D-arterial spin labeling; Alzheimer’s disease; Brainnetome Atlas; quantitative susceptibility mapping
[truncated: 164 more rows]
[truncated: 32 more columns]

## Sheet: Exclude after reading full-text
NO.	Reasons of excluded studies	Reference Type	Author	Year	Title	Priority	Star	URL	Secondary Author	Translated Secondary Author	Secondary Title	Translated Secondary Title	Place Published	Publisher	Journal	Volume	Issue	Number of Volumes	Number	Pages	Number of Words	Price	Section	Tertiary Author	Translated Tertiary Author	Tertiary Title	Translated Tertiary Title	Cited Count	Num of Bibliographies	Bibliographies	Edition	DOI	Date Displayed	Date	Type of Work	Subsidiary Author	Short Title	Alternate Title	ISBN/ISSN	Original Publication	Reprint Edition	Reviewed Item	Accession Number	Call Number	Subject Category	Category	Tags	BibTeX Key	Keywords
[truncated: 27 more rows]
[truncated: 32 more columns]

[truncated: 1 more sheets: Inclusion study]
