# Supplementary material for: Diagnostic value of arterial spin labeling for Alzheimer’s disease: A systematic review and meta-analysis
Source: PLoS One. 2024 Nov 21;19(11):e0311016. doi: 10.1371/journal.pone.0311016 (PMC11581220; doi:10.1371/journal.pone.0311016)
Supplement: S4 File — (XLSX) [file pone.0311016.s004.xlsx]

## Sheet: Sheet1
Data Extractors (Independently)	Date of Extraction	Whether to Include	NO.	Author	Year	Country	Diagnostic Criteria	Study Design	AD Group				Normal Control Group				Sensitivity（%）	Specificity（%）	TP	FP	FN	TN	Cut-off	AUC	Extracted Area
									Population	Age (y)	Sex (M/F)	Education Years	Population	Age (y)	Sex (M/F)	Education Years
X-YZ and Q-NB	2024-02-09	Yes	1	Raji CA	2009	USA	NINCDS-ADRDA(1984)	Retrospective	13	83.1± 3.35	8/5	/	19	82.31± 3.87	8/11	/	0.88	0.68	11.44	6.08	1.56	12.92	/	0.79	Whole brain
X-YZ and Q-NB	2024-02-09	Yes	2	Yoshiura T	2009	Japan	NINCDS-ADRDA DSM-IV	Prospectivee	20	73.5±9.6	10/10	/	23	72.9±6.7	11/12	/	73.9%	75.0%	14.78	5.75	5.22	17.25	/	0.861	Whole brain
X-YZ and Q-NB	2024-02-09	Yes	3	Dashjamts T	2011	Japan	NINCDS-ADRDA DSM-IV	Retrospective	23	74.65±8.9	9/14	/	23	73.2±6.9	11/12	/	82.6%	73.9%	18.998	6.003	4.002	16.997	/	0.893	Whole brain
X-YZ and Q-NB	2024-02-09	Yes	4	Mak HK	2014	China	NINCDS-ADRDA	Retrospective	13	/	10/3	/	15	/	14/1	/	92.3%	73.3%	11.999	4.005	1.001	10.995	1.396	0.872	Left hippocampus
X-YZ and Q-NB	2024-02-09	Yes	5	Tosun D	2016	USA	NINCDS-ADRDA(1984)	Prospective	28	64.21± 8.17	14/14	16.89 ± 3.22	15	65.8 ± 6.70	9/6	16.8 ± 2.48	0.86	0.92	24.08	1.2	3.92	13.8	/	0.89	Whole brain
X-YZ and Q-NB	2024-02-09	Yes	6	Zheng W	2019	China	NINCDS-ADRDA （2017）	Prospective	40	65 ± 10	18/12	11.18 ± 3.19	30	64 ± 8	15/15	12.58 ± 4.60	0.872	0.867	34.88	3.99	5.12	26.01	0.4723278	0.908	PCC/PCu
X-YZ and Q-NB	2024-02-09	Yes	7	Li D	2020	China	NIA-AA	Prospective	22	71.5±8.4	9/13	/	25	69.3±5.2	10/15	/	81.82%	100%	18.0004	0	3.9996	25	≤40.43	0.93	Hippocampus
X-YZ and Q-NB	2024-02-09	Yes	8	Sun M	2022	China	NIA-AA	Prospective	39	68.15 ± 8.71	19/20	10.05 ± 3.53	26	59.77 ± 7.83	9/17	12.35 ± 3.73	92%	92%	35.88	2.08	3.12	23.92	/	0.96	Whole brain
X-YZ and Q-NB	2024-02-09	Yes	9	Wang X	2022	China	NINCDS-ADRDA	Prospective	45	73.51 ± 7.51	16/29	10.82 ± 3.41	33	70.51 ± 7.88	12/21	10.70 ± 3.50	75.6%	69.7%	34.02	9.999	10.98	23.001	76.808	0.731	Left hippocampus
X-YZ and Q-NB	2024-02-09	Yes	10	Wang Z	2022	China	NINCDS-ADRDA	Prospective	19	71.95±7.00	8/11	11.74±3.62	23	66.78±5.87	9/14	11.87±3.06	69.57%	84.21%	13.2183	3.6317	5.7817	19.3683	/	0.75	Left hippocampus
